# Supplementary material for: Genome-Wide Identification and Characterization of the Aux/IAA Gene Family in Strawberry Species
Source: Plants (Basel). 2024 Oct 21;13(20):2940. doi: 10.3390/plants13202940 (PMC11511250; doi:10.3390/plants13202940)
Supplement: Supplementary file 1 [file plants-13-02940-s001.zip]

Archive with 8 entries (8 files):
- FigureS1.jpg
- FigureS2.jpg
- FigureS3.jpg
- FigureS4.jpg
- FigureS5.jpg
- TableS1 .xlsx
- TableS2.xlsx
- TableS3.xlsx
