# Supplementary material for: Genome-Wide Identification and Characterization of the Aux/IAA Gene Family in Strawberry Species
Source: Plants (Basel). 2024 Oct 21;13(20):2940. doi: 10.3390/plants13202940 (PMC11511250; doi:10.3390/plants13202940)
Supplement: Supplementary file 1 [file plants-13-02940-s001.zip › TableS1 .xlsx]

## Sheet: Sheet1
Table S1. Basic information of strawberry AuxIAA genes
Gene Name	Gene ID	Chromosome location	Sequence length	CDs sequence length	Amino acid sequence length	NO. of exons	Duplication type
Fragaria x ananassa
FaIAA1a	FxaC_7g22060.t1	Fvb2-1:14654157..14655493+	1337	570	189	2	WGD duplication
FaIAA1b	FxaC_8g20400.t1	Fvb2-3:10221474..10222698-	1225	570	189	2	WGD duplication
FaIAA2a	FxaC_5g13770.t1	Fvb2-2:6428464..6429730-	1267	570	189	2	WGD duplication
FaIAA2b	FxaC_6g26880.t1	Fvb2-4:16831643..16832869-	1227	570	189	2	WGD duplication
FaIAA3a	FxaC_13g53880.t1	Fvb4-3:30673696..30675553-	1858	600	199	3	WGD duplication
FaIAA3b	FxaC_15g39140.t1	Fvb4-2:24357664..24359539+	1876	600	199	3	WGD duplication
FaIAA3c	FxaC_16g02020.t1	Fvb4-1:1486161..1488483-	2323	600	199	3	WGD duplication
FaIAA4a	FxaC_21g67590.t1	Fvb6-1:34415030..34416276-	1247	546	181	2	WGD duplication
FaIAA4b	FxaC_22g66750.t1	Fvb6-3:40276420..40277658-	1239	546	181	2	WGD duplication
FaIAA4c	FxaC_23g41201.t1	Fvb6-2:25851251..25852921-	1671	546	181	2	WGD duplication
FaIAA4d	FxaC_24g07510.t1	Fvb6-4:3590922..3592188+	1267	546	181	2	WGD duplication
FaIAA6a	FxaC_21g30190.t1	Fvb6-1:14699513..14702327+	2815	588	195	3	WGD duplication
FaIAA6b	FxaC_22g25990.t1	Fvb6-3:14132868..14135500+	2633	588	195	3	WGD duplication
FaIAA6c	FxaC_23g08170.t1	Fvb6-2:4959249..4964121+	4873	582	193	3	WGD duplication
FaIAA6d	FxaC_24g39300.t1	Fvb6-4:23381665..23384329-	2665	591	196	3	WGD duplication
FaIAA8a	FxaC_17g49120.t2	Fvb5-1:25731589..25736673-	5085	540	179	7	WGD duplication
FaIAA8b	FxaC_18g08270.t1	Fvb5-3:5139404..5145949+	6546	1071	356	8	WGD duplication
FaIAA9a	FxaC_1g21580.t1	Fvb1-4:9922234..9927390-	5157	1113	370	6	WGD duplication
FaIAA9b	FxaC_2g25640.t1	Fvb1-2:12367786..12372521-	4736	1113	370	6	WGD duplication
FaIAA9c	FxaC_3g21330.t1	Fvb1-3:11390944..11395679-	4736	1110	369	6	WGD duplication
FaIAA9d	FxaC_4g19200.t1	Fvb1-1:16831591..16836367+	4777	1113	370	6	WGD duplication
FaIAA11a	FxaC_5g16040.t1	Fvb2-2:7501856..7505136+	3281	894	297	6	WGD duplication
FaIAA11b	FxaC_6g24620.t1	Fvb2-4:15611523..15613229+	1707	309	102	5	WGD duplication
FaIAA11c	FxaC_7g16800.t1	Fvb2-1:11329082..11332203+	3122	909	302	5	Dispersed duplication
FaIAA11d	FxaC_7g20010.t1	Fvb2-1:13437292..13440438-	3147	909	302	5	WGD duplication
FaIAA12a	FxaC_13g50980.t1	Fvb4-3:28969109..28971666+	2558	867	288	5	WGD duplication
FaIAA12b	FxaC_15g35770.t1	Fvb4-2:22165477..22168156-	2680	1203	400	7	WGD duplication
FaIAA12c	FxaC_16g04730.t1	Fvb4-1:3275261..3277772+	2512	1122	373	5	WGD duplication
FaIAA14a	FxaC_5g13790.t1	Fvb2-2:6444567..6447045+	2479	750	249	5	WGD duplication
FaIAA14b	FxaC_6g26910.t1	Fvb2-4:16846547..16848824+	2278	735	244	5	WGD duplication
FaIAA14c	FxaC_7g22000.t1	Fvb2-1:14638963..14641354-	2392	531	176	5	WGD duplication
FaIAA14d	FxaC_8g20440.t1	Fvb2-3:10233989..10236219+	2231	738	245	5	WGD duplication
FaIAA15a	FxaC_1g02270.t1	Fvb1-4:945889..947314+	1426	690	229	4	WGD duplication
FaIAA15b	FxaC_3g04270.t1	Fvb1-3:1949602..1951394+	1793	690	229	4	Dispersed duplication
FaIAA15c	FxaC_4g35790.t1	Fvb1-1:25521376..25522875+	1500	654	217	3	WGD duplication
FaIAA15d	FxaC_21g30210.t1	Fvb6-1:14718550..14719951+	1402	594	197	4	WGD duplication
FaIAA15e	FxaC_22g26010.t1	Fvb6-3:14161864..14163303+	1440	594	197	4	WGD duplication
FaIAA15f	FxaC_23g08190.t1	Fvb6-2:4984135..4985552+	1418	594	197	4	WGD duplication
FaIAA15g	FxaC_24g39290.t1	Fvb6-4:23356933..23358332-	1400	594	197	4	WGD duplication
FaIAA16a	FxaC_21g67600.t1	Fvb6-1:34422654..34425043+	2390	765	254	5	WGD duplication
FaIAA16b	FxaC_22g66780.t1	Fvb6-3:40285041..40287341+	2301	762	253	5	WGD duplication
FaIAA16c	FxaC_23g41220.t1	Fvb6-2:25861053..25863487+	2435	768	255	5	WGD duplication
FaIAA16d	FxaC_24g07480.t1	Fvb6-4:3577341..3580078-	2738	762	253	5	WGD duplication
FaIAA17a	FxaC_13g53740.t1	Fvb4-3:30568807..30571121-	2315	717	238	5	WGD duplication
FaIAA17b	FxaC_15g38980.t1	Fvb4-2:24264230..24266517-	2288	717	238	5	WGD duplication
FaIAA17c	FxaC_16g02100.t1	Fvb4-1:1522761..1525071+	2311	717	238	5	WGD duplication
FaIAA18a	FxaC_21g28160.t1	Fvb6-1:13482826..13487347-	4522	999	332	6	WGD duplication
FaIAA18b	FxaC_22g23910.t1	Fvb6-3:12672622..12677226-	4605	1005	334	6	WGD duplication
FaIAA18c	FxaC_23g06450.t1	Fvb6-2:3889866..3894385-	4520	1005	334	6	WGD duplication
FaIAA18d	FxaC_24g41080.t1	Fvb6-4:24428584..24433555+	4972	1005	334	6	WGD duplication
FaIAA27a	FxaC_1g00390.t2	Fvb1-4:212240..218543-	6304	912	303	13	WGD duplication
FaIAA27b	FxaC_2g03540.t1	Fvb1-2:1774777..1778333-	3557	912	303	5	WGD duplication
FaIAA27c	FxaC_2g06130.t2	Fvb1-2:2935960..2938832-	2873	393	130	6	WGD duplication
FaIAA27d	FxaC_3g05750.t1	Fvb1-3:2626755..2630159+	3405	912	303	5	WGD duplication
FaIAA27e	FxaC_4g34690.t2	Fvb1-1:25015505..25022082-	6578	912	303	13	WGD duplication
FaIAA27f	FxaC_21g28940.t1	Fvb6-1:13953646..13956516-	2871	1017	338	5	WGD duplication
FaIAA27g	FxaC_22g24640.t1	Fvb6-3:13100843..13103738-	2896	1017	338	5	WGD duplication
FaIAA27h	FxaC_23g07140.t1	Fvb6-2:4284464..4287435-	2972	1017	338	5	WGD duplication
FaIAA27i	FxaC_24g40130.t1	Fvb6-4:23790370..23793258-	2889	1014	337	5	WGD duplication
FaIAA28a	FxaC_6g40800.t1	Fvb2-4:23866298..23868445-	2148	924	307	5	WGD duplication
FaIAA28b	FxaC_7g37140.t1	Fvb2-1:23057143..23059525-	2383	927	308	5	WGD duplication
FaIAA28c	FxaC_8g10870.t1	Fvb2-3:5435674..5438032+	2359	927	308	5	WGD duplication
FaIAA29a	FxaC_1g03890.t1	Fvb1-4:1613368..1614778-	1411	651	216	3	WGD duplication
FaIAA29b	FxaC_2g09120.t1	Fvb1-2:4174528..4175831-	1304	654	217	3	WGD duplication
FaIAA29c	FxaC_3g03010.t1	Fvb1-3:1409057..1410460+	1404	636	211	3	WGD duplication
FaIAA29d	FxaC_4g37260.t1	Fvb1-1:26195494..26196921-	1428	624	207	3	WGD duplication
FaIAA29e	FxaC_5g06112.t1	Fvb2-2:2859371..2865972-	6602	708	235	22	Tandem duplication
FaIAA29f	FxaC_6g33780.t1	Fvb2-4:20482752..20484579+	1828	708	235	4	WGD duplication
FaIAA29g	FxaC_7g30070.t1	Fvb2-1:19113192..19114471+	1280	618	205	4	WGD duplication
FaIAA29h	FxaC_8g15880.t1	Fvb2-3:7899895..7903765+	3871	708	235	13	WGD duplication
FaIAA30a	FxaC_14g16660.t1	Fvb4-4:8299689..8301643+	1955	639	212	4	WGD duplication
FaIAA30b	FxaC_15g17110.t1	Fvb4-2:8240163..8241878+	1716	639	212	4	WGD duplication
FaIAA31	FxaC_13g24080.t1	Fvb4-3:11465697..11467830+	2134	639	212	4	WGD duplication
FaIAA32a	FxaC_13g12600.t1	Fvb4-3:5630693..5631850-	1158	558	185	4	WGD duplication
FaIAA32b	FxaC_13g18020.t1	Fvb4-3:8391416..8392516-	1101	558	185	4	WGD duplication
FaIAA32c	FxaC_16g21001.t1	Fvb4-1:14723003..14724003+	1001	558	185	4	WGD duplication
FaIAA33a	FxaC_13g45500.t1	Fvb4-3:25728915..25730389-	1475	504	167	2	WGD duplication
FaIAA33b	FxaC_14g33990.t1	Fvb4-4:21539164..21540440-	1277	501	166	2	Dispersed duplication
FaIAA33c	FxaC_15g30580.t1	Fvb4-2:17802194..17803467-	1274	501	166	2	WGD duplication
FaIAA33d	FxaC_16g08360.t1	Fvb4-1:6104994..6106372+	1379	501	166	2	WGD duplication
FaIAA34a	FxaC_14g10860.t1	Fvb4-4:5250965..5251907-	943	558	185	4	WGD duplication
FaIAA34b	FxaC_15g10940.t1	Fvb4-2:5070932..5072076+	1145	558	185	4	WGD duplication
Fragaria vesca
FveIAA2	FvH4_2g22530.t1	Fvb2:18490601..18492052+	1452	573	190	2	Dispersed duplication
FveIAA3	FvH4_4g02260.t1	Fvb4:2093123..2094820-	1698	603	200	4	Proximal duplication
FveIAA4	FvH4_6g02870.t1	Fvb6:1622681..1624057+	1377	549	182	2	Proximal duplication
FveIAA6	FvH4_6g30860.t1	Fvb6:24018552..24021182-	2631	591	196	3	Dispersed duplication
FveIAA8	FvH4_5g33790.t7	Fvb5:24479360..24485477-	6118	1074	357	9	WGD duplication
FveIAA9	FvH4_1g18900.t6	Fvb1:11189474..11195043-	5570	1116	371	6	WGD duplication
FveIAA11	FvH4_2g20500.t1	Fvb2:17197682..17200698-	3017	900	299	5	WGD duplication
FveIAA12	FvH4_4g04700.t4	Fvb4:4094818..4097928+	3111	1221	406	5	WGD duplication
FveIAA14	FvH4_2g22520.t1	Fvb2:18473010..18475556-	2547	756	251	5	WGD duplication
FveIAA15a	FvH4_1g04240.t1	Fvb1:2245662..2247416-	1755	693	230	4	Dispersed duplication
FveIAA15b	FvH4_6g30850.t3	Fvb6:23999123..24000455-	1333	696	231	3	Dispersed duplication
FveIAA16	FvH4_6g02860.t1	Fvb6:1613749..1616364-	2616	768	255	5	WGD duplication
FveIAA17	FvH4_4g02280.t1	Fvb4:2122941..2125371+	2431	720	239	5	Proximal duplication
FveIAA18	FvH4_6g32450.t1	Fvb6:25495421..25500147+	4727	1011	336	6	WGD duplication
FveIAA27a	FvH4_1g05630.t1	Fvb1:2974641..2978582+	3942	915	304	5	Dispersed duplication
FveIAA27b	FvH4_6g31930.t1	Fvb6:25036948..25039884+	2937	1020	339	5	Dispersed duplication
FveIAA28	FvH4_2g35280.t1	Fvb2:26043446..26045141-	1696	930	309	5	WGD duplication
FveIAA29a	FvH4_1g02700.t1	Fvb1:1543235..1544639+	1405	648	215	3	WGD duplication
FveIAA29b	FvH4_2g28970.t1	Fvb2:22586442..22588306+	1865	711	236	4	WGD duplication
FveIAA31	FvH4_4g21780.t1	Fvb4:24779482..24781503-	2022	642	213	4	Dispersed duplication
FveIAA32	FvH4_4g26700.t1	Fvb4:28002441..28003495+	1055	561	186	4	Dispersed duplication
FveIAA33	FvH4_4g08200.t1	Fvb4:8040852..8042094+	1243	507	168	2	WGD duplication
Fragaria chiloensis
FcIAA1	FxaC_7g22060.t1	Fchil2:23489718 ..23491052+	1334	570	189	2	WGD duplication
FcIAA2a	FxaC_5g13770.t1	Fchil2:18441770 ..18443035+	1265	570	189	2	WGD duplication
FcIAA2b	FxaC_6g26880.t1	Fchil2:16955945 ..16957170+	1225	570	189	2	WGD duplication
FcIAA2c	FxaC_8g20400.t1	Fchil2:18069442..18070666+	1224	570	189	2	WGD duplication
FcIAA3a	FxaC_13g53880.t1	Fchil4:1242144..1244001-	1857	600	199	3	WGD duplication
FcIAA3b	FxaC_15g39140.t1	Fchil4:3956212..3958094-	1882	600	199	3	WGD duplication
FcIAA3c	FxaC_16g02020.t1	Fchil4:1695933..1698289-	2356	600	199	3	WGD duplication
FcIAA4a	FxaC_21g67590.t1	Fchil6:1589644..1590845+	1201	546	181	2	WGD duplication
FcIAA4b	FxaC_22g66750.t1	Fchil6:1412900..1414135+	1235	546	181	2	WGD duplication
FcIAA4c	FxaC_23g41201.t1	Fchil6:1400378..1402030+	1652	546	181	2	WGD duplication
FcIAA4d	FxaC_24g07510.t1	Fchil6:1298806..1300072+	1266	546	181	2	WGD duplication
FcIAA6a	FxaC_21g30190.t1	Fchil6:21449255 ..21452077-	2822	588	195	3	WGD duplication
FcIAA6b	FxaC_22g25990.t1	Fchil6:23399942 ..23401495-	1553	561	186	3	WGD duplication
FcIAA6c	FxaC_23g08170.t1	Fchil6:19761373 ..19764144-	2771	582	193	3	WGD duplication
FcIAA6d	FxaC_24g39300.t1	Fchil6:21986150 ..21988824-	2674	588	195	3	WGD duplication
FcIAA8a	FxaC_17g49120.t1	Fchil5:23508003 ..23513183-	5180	540	179	8	WGD duplication
FcIAA8b	FxaC_18g08270.t1	Fchil5:20741061 ..20747579-	6518	1071	356	8	WGD duplication
FcIAA9a	FxaC_1g21580.t1	Fchil1:10683765 ..10687415+	3650	1077	358	5	WGD duplication
FcIAA9b	FxaC_2g25640.t1	Fchil1:10855312 ..10860052-	4740	1113	370	6	WGD duplication
FcIAA9c	FxaC_3g21330.t1	Fchil1:11134877 ..11139608-	4731	1110	369	6	WGD duplication
FcIAA9d	FxaC_4g19200.t1	Fchil1:10916551 ..10921350-	4799	1113	370	6	WGD duplication
FcIAA11a	FxaC_5g16040.t1	Fchil2:17239190 ..17241690-	2500	894	297	5	WGD duplication
FcIAA11b	FxaC_7g16800.t1	Fchil2:22143072 ..22146205-	3133	909	302	5	WGD duplication
FcIAA12	FxaC_13g50980.t2	Fchil4:3144668..3147243+	2575	879	292	5	WGD duplication
FcIAA14a	FxaC_5g13790.t1	Fchil2:18424101 ..18426576-	2475	750	249	5	WGD duplication
FcIAA14b	FxaC_6g26910.t1	Fchil2:16933787 ..16936091-	2304	735	244	5	WGD duplication
FcIAA14c	FxaC_7g22000.t1	Fchil2:23457079 ..23459469-	2390	531	176	5	WGD duplication
FcIAA14d	FxaC_8g20440.t1	Fchil2:18050893 ..18053153-	2260	747	248	5	WGD duplication
FcIAA15a	FxaC_1g02270.t1	Fchil1:2181905..2183326-	1421	690	229	4	WGD duplication
FcIAA15b	FxaC_3g04270.t1	Fchil1:2118670..2120454-	1784	690	229	4	WGD duplication
FcIAA15c	FxaC_4g35790.t1	Fchil1:2147337..2148848-	1511	636	211	3	WGD duplication
FcIAA15d	FxaC_21g30210.t1	Fchil6:21430863 ..21432264-	1401	594	197	4	WGD duplication
FcIAA15e	FxaC_22g26010.t1	Fchil6:23383337 ..23384765-	1428	594	197	4	WGD duplication
FcIAA15f	FxaC_23g08190.t1	Fchil6:19742331 ..19743644-	1313	594	197	4	WGD duplication
FcIAA15g	FxaC_24g39290.t1	Fchil6:21970824 ..21972225-	1401	594	197	4	WGD duplication
FcIAA16a	FxaC_21g67600.t1	Fchil6:1580815..1583203-	2388	765	254	5	WGD duplication
FcIAA16b	FxaC_22g66780.t1	Fchil6:1401593..1403899-	2306	762	253	5	WGD duplication
FcIAA16c	FxaC_23g41220.t1	Fchil6:1385918..1388351-	2433	768	255	5	WGD duplication
FcIAA16d	FxaC_24g07480.t1	Fchil6:1286953..1289645-	2692	762	253	5	WGD duplication
FcIAA17a	FxaC_13g53740.t1	Fchil4:1276263..1278578+	2315	717	238	5	WGD duplication
FcIAA17b	FxaC_15g38980.t1	Fchil4:3979721..3982041+	2320	717	238	5	WGD duplication
FcIAA17c	FxaC_16g02100.t1	Fchil4:1745594..1747923+	2329	717	238	5	WGD duplication
FcIAA18a	FxaC_21g28160.t1	Fchil6:22729572 ..22734086+	4514	999	332	6	WGD duplication
FcIAA18b	FxaC_22g23910.t1	Fchil6:24891335 ..24895887+	4552	1008	335	6	WGD duplication
FcIAA18c	FxaC_23g06450.t1	Fchil6:21085021 ..21089559+	4538	1005	334	6	WGD duplication
FcIAA18d	FxaC_24g41080.t1	Fchil6:23472575 ..23477539+	4964	1005	334	6	WGD duplication
FcIAA20	FxaC_15g17110.t1	Fchil4:18294011 ..18295751-	1740	639	212	4	WGD duplication
FcIAA27a	FxaC_1g00390.t2	Fchil1:2880032..2886321+	6289	912	303	13	WGD duplication
FcIAA27b	FxaC_2g06130.t2	Fchil1:5268369..5272136+	3767	393	130	6	WGD duplication
FcIAA27c	FxaC_3g05750.t1	Fchil1:2792041..2795418+	3377	912	303	5	WGD duplication
FcIAA27d	FxaC_4g34690.t2	Fchil1:2765581..2772184+	6603	912	303	13	WGD duplication
FcIAA27e	FxaC_21g28940.t1	Fchil6:22240999 ..22243887+	2888	1017	338	5	WGD duplication
FcIAA27f	FxaC_22g24640.t1	Fchil6:24337751 ..24340640+	2889	1017	338	5	WGD duplication
FcIAA27g	FxaC_23g07140.t1	Fchil6:20573356 ..20576350+	2994	1017	338	5	WGD duplication
FcIAA27h	FxaC_24g40130.t2	Fchil6:22553681 ..22556567-	2886	1017	338	5	WGD duplication
FcIAA28a	FxaC_6g40800.t1	Fchil2:24150497 ..24152647-	2150	927	308	5	WGD duplication
FcIAA28b	FxaC_7g37140.t1	Fchil2:3654339..3656725+	2386	927	308	5	WGD duplication
FcIAA28c	FxaC_8g10870.t1	Fchil2:25750718 ..25753081-	2363	927	308	5	WGD duplication
FcIAA29a	FxaC_1g03890.t1	Fchil1:1509546..1510956+	1410	645	214	3	WGD duplication
FcIAA29b	FxaC_2g09120.t1	Fchil1:4032924..4034203+	1279	642	213	3	WGD duplication
FcIAA29c	FxaC_3g03010.t1	Fchil1:1443593..1445002+	1409	645	214	3	WGD duplication
FcIAA29d	FxaC_4g37260.t1	Fchil1:1441351..1442765+	1414	621	206	3	WGD duplication
FcIAA29e	FxaC_5g06112.t1	Fchil2:22362486 ..22369088+	6602	708	235	22	WGD duplication
FcIAA29f	FxaC_6g33780.t1	Fchil2:20996260 ..20998087+	1827	708	235	4	WGD duplication
FcIAA29g	FxaC_7g30070.t1	Fchil2:8239051..8240334-	1283	618	205	4	WGD duplication
FcIAA29h	FxaC_8g15880.t1	Fchil2:20566255 ..20570125-	3870	708	235	13	WGD duplication
FcIAA30a	FxaC_13g24080.t1	Fchil4:18387331 ..18389464-	2133	639	212	4	WGD duplication
FcIAA30b	FxaC_14g16660.t1	Fchil4:20659005 ..20660940-	1935	639	212	4	WGD duplication
FcIAA32a	FxaC_13g12600.t1	Fchil4:21415273 ..21416430+	1157	558	185	4	WGD duplication
FcIAA32b	FxaC_16g21001.t1	Fchil4:21196197 ..21197197+	1000	558	185	4	WGD duplication
FcIAA33a	FxaC_13g45500.t1	Fchil4:6714676..6716158+	1482	504	167	2	WGD duplication
FcIAA33b	FxaC_14g33990.t1	Fchil4:7778713..7779997+	1284	501	166	2	WGD duplication
FcIAA33c	FxaC_15g30580.t1	Fchil4:9077251..9078505+	1254	501	166	2	WGD duplication
FcIAA33d	FxaC_16g08360.t1	Fchil4:7193432..7194801+	1369	501	166	2	WGD duplication
FcIAA34	FxaC_15g10940.t1	Fchil4:23705439..23706583+	1144	558	185	4	WGD duplication
Fragaria viridis
FviIAA1	evm.model.CHR2.2696	chr2:25092638..25093802+	1164	570	189	2	Dispersed duplication
FviIAA3	evm.model.CHR4.592	chr4:8265088..8267067+	1979	600	199	3	Proximal duplication
FviIAA4	evm.model.CHR6.228	chr6:1716546..1717658+	1112	537	178	2	Tandem duplication
FviIAA6	evm.model.CHR2.1365	chr2:13108782..13111227+	2445	588	195	3	Dispersed duplication
FviIAA8	evm.model.CHR5.2895	chr5:23824269..23829906-	5637	1068	355	8	WGD duplication
FviIAA9	evm.model.CHR1.1618	chr1:11036518..11041190-	4672	1110	369	6	WGD duplication
FviIAA11	evm.model.CHR2.2528	chr2:23867235..23870260-	3025	909	302	5	WGD duplication
FviIAA12	evm.model.CHR4.264	chr4:4375947..4378166+	2219	903	300	5	WGD duplication
FviIAA14	evm.model.CHR2.2695	chr2:25080896..25083084-	2188	744	247	5	WGD duplication
FviIAA16	evm.model.CHR6.227	chr6:1707239..1709771-	2532	765	254	5	WGD duplication
FviIAA17	evm.model.CHR4.590	chr4:8242947..8245451-	2504	696	231	5	Dispersed duplication
FviIAA18	evm.model.CHR2.1215	chr2:11761106..11765528-	4422	1017	338	6	WGD duplication
FviIAA28	evm.model.CHR2.3792	chr2:32212483..32214538-	2055	927	308	5	WGD duplication
FviIAA15a	evm.model.CHR1.356	chr1:2369477..2371030-	1553	690	229	4	WGD duplication
FviIAA15b	evm.model.CHR2.1366	chr2:13120850..13122153+	1303	594	197	4	Dispersed duplication
FviIAA27a	evm.model.CHR1.465	chr1:3153442..3156995+	3553	912	303	5	WGD duplication
FviIAA27b	evm.model.CHR2.1264	chr2:12209405..12212065-	2660	1014	337	5	WGD duplication
FviIAA29a	evm.model.CHR2.3257	chr2:28851959..28853878+	1919	789	262	3	WGD duplication
FviIAA29b	evm.model.CTG1.1626.1	#N/A	#N/A	657	218	#N/A	Dispersed duplication
FviIAA31	evm.model.CHR4.1902	chr4:22392146..22393730-	1584	639	212	4	WGD duplication
FviIAA33	evm.model.CHR4.886	chr4:12138974..12140029+	1055	501	166	2
Fragaria iinumae
FiIAA3	evm.model.scaf_52.170	chr4:13306893..13308578-	1685	597	198	3	WGD duplication
FiIAA4	evm.model.scaf_30.213	chr6:1395486..1396642+	1156	546	181	2	Dispersed duplication
FiIAA6	evm.model.scaf_88.416	chr6:27727555..27730012-	2457	588	195	3	Tandem duplication
FiIAA8	evm.model.scaf_14.1895	chr5:27395023..27402026-	7003	1065	354	9	WGD duplication
FiIAA9	evm.model.scaf_28.113	chr1:10926536..10931230-	4694	1113	370	6	WGD duplication
FiIAA11	evm.model.scaf_4.1886	chr2:21811565..21814364-	2799	909	302	5	Dispersed duplication
FiIAA12	evm.model.scaf_94.607	chr4:11049068..11051518-	2450	903	300	5	Dispersed duplication
FiIAA14	evm.model.scaf_4.1713	chr2:23123707..23125847-	2140	735	244	5	WGD duplication
FiIAA15	evm.model.scaf_88.417	chr6:27718111..27719846-	1735	597	198	4	Tandem duplication
FiIAA16	evm.model.scaf_30.212	chr6:1387205..1389033-	1828	603	200	5	WGD duplication
FiIAA17	evm.model.scaf_52.171	chr4:13334463..13336978+	2515	717	238	5	Tandem duplication
FiIAA18	evm.model.scaf_88.244	chr6:29414612..29419085+	4473	1005	334	6	WGD duplication
FiIAA27a	evm.model.scaf_79.479	chr1:2554006..2557593+	3587	912	303	5	WGD duplication
FiIAA27b	evm.model.scaf_88.306	chr6:28796088..28798986+	2898	1017	338	5	WGD duplication
FiIAA28	evm.model.scaf_4.580	chr2:30442503..30444684-	2181	927	308	5	WGD duplication
FiIAA29	evm.model.scaf_79.234	chr1:1223208..1224054+	846	645	214	3	WGD duplication
FiIAA30	evm.model.scaf_54.1002	chr4:26011142..26013235-	2093	639	212	4	Dispersed duplication
FiIAA33	evm.model.scaf_94.300	chr4:7136735..7137387+	652	501	166	2	WGD duplication
Fragaria mandshurica
FmIAA2	evm.model.chr2.1750	chr2:17314040..17315189+	1149	570	189	2	Tandem duplication
FmIAA3	evm.model.chr4.758	chr4:8326999..8328692+	1693	600	199	3	Dispersed duplication
FmIAA4	evm.model.chr6.234	chr6:1680237..1681174+	937	360	119	2	Proximal duplication
FmIAA6	evm.model.chr6.2790	chr6:26958410..26960893-	2483	588	195	3	Dispersed duplication
FmIAA8	evm.model.chr5.2702	chr5:22432490.. 22438148+	5658	1071	356	8	Dispersed duplication
FmIAA9	evm.model.chr1.1498.1	chr1:10331830..10336087+	4257	1143	380	5	Dispersed duplication
FmIAA11	evm.model.chr2.1558	chr2:15726763..15729601-	2838	894	297	5	WGD duplication
FmIAA12	evm.model.chr4.148	chr4:1424813..1426446-	1633	648	215	5	WGD duplication
FmIAA14	evm.model.chr2.1749	chr2:17296566..17298652-	2086	654	217	4	WGD duplication
FmIAA15a	evm.model.chr1.515	chr1:3813836..3815347-	1511	690	229	4	Dispersed duplication
FmIAA15b	evm.model.chr6.2789.2	chr6:26947321..26948587-	1266	693	230	3	Dispersed duplication
FmIAA16	evm.model.chr6.232	chr6:1671028..1673284-	2256	765	254	5	WGD duplication
FmIAA17	evm.model.chr4.757	chr4:8298661..8301002-	2341	708	235	4	WGD duplication
FmIAA18a	evm.model.chr6.3021.1	chr6:29184777..29188697-	3920	1032	343	5	WGD duplication
FmIAA18b	evm.model.chr6.3284.1	chr6:31760692..31764589-	3897	1032	343	5	WGD duplication
FmIAA27a	evm.model.chr1.634	chr1:4557806..4560570+	2764	915	304	5	Dispersed duplication
FmIAA27b	evm.model.chr6.2879	chr6:27890090..27892812+	2722	1017	338	5	Dispersed duplication
FmIAA28	evm.model.chr2.2941	chr2:25085384..25087638-	2254	927	308	5	WGD duplication
FmIAA29a	evm.model.chr1.292	chr1:2410138..2411592+	1454	645	214	3	WGD duplication
FmIAA29b	evm.model.chr1.392	chr1:3047962..3049403+	1441	648	215	3	WGD duplication
FmIAA29c	evm.model.chr2.2380.1	chr2:21706173..21707553+	1380	699	232	3	WGD duplication
FmIAA33	evm.model.chr4.654	chr4:6900156..6901230+	1074	504	167	2	WGD duplication
Fragaria nilgerrensis
FnlIAA1	GWHPABKC005924	chr7:3172715..3174082+	1367	570	189	2	Tandem duplication
FnlIAA3	GWHPABKC012459	chr7:4848735..4851580-	2845	600	199	3	WGD duplication
FnlIAA4	GWHPABKC020155	chr7:5552794..5556474+	3680	369	122	2	WGD duplication
FnlIAA6	GWHPABKC022858	chr7:13198974..13203782-	4808	588	195	3	Tandem duplication
FnlIAA8	GWHPABKC019314	chr4:20924417..20927543-	3126	1071	356	6	WGD duplication
FnlIAA9	GWHPABKC003137	chr4:22550736..22552900-	2164	1113	370	6	WGD duplication
FnlIAA11	GWHPABKC005746	chr4:22562960..22564278+	1318	909	302	5	WGD duplication
FnlIAA12	GWHPABKC012643	chr4:31001610..31004197-	2587	1179	392	6	WGD duplication
FnlIAA14	GWHPABKC005923	chr3:1876637..1878265-	1628	732	243	5	WGD duplication
FnlIAA15a	GWHPABKC001924	chr3:1899444..1901887 +	2443	756	251	5	Dispersed duplication
FnlIAA15b	GWHPABKC022857	chr3:3883663..3885869-	2206	594	197	4	Tandem duplication
FnlIAA16	GWHPABKC020154	chr3:27771765..27772822-	1057	633	210	6	WGD duplication
FnlIAA17	GWHPABKC012460	chr3:31385951..31386785+	834	651	216	5	WGD duplication
FnlIAA18	GWHPABKC023046	chr5:28356158..28360340-	4182	1005	334	6	WGD duplication
FnlIAA20	GWHPABKC014420	chr1:1850171..1851808-	1637	642	213	4	Dispersed duplication
FnlIAA27a	GWHPABKC002059	chr1:1859370..1861050+	1680	912	303	5	Dispersed duplication
FnlIAA27b	GWHPABKC022976	chr1:30487539..30489169-	1630	963	320	6	Dispersed duplication
FnlIAA28	GWHPABKC007085	chr1:30494602..30497239-	2637	927	308	5	WGD duplication
FnlIAA29	GWHPABKC001623	chr1:31666349..31668561+	2212	648	215	2	WGD duplication
FnlIAA32	GWHPABKC014883	chr1:32500276..32504788+	4512	531	176	4	Dispersed duplication
Fragaria nipponica
FnpIAA1	maker-chr2-augustus-gene-133.110-mRNA-1	chr2:25216133..25217300+	1167	570	189	2	Dispersed duplication
FnpIAA3	maker-chr4-augustus-gene-391.1-mRNA-1	chr4:2977395..2979149-	1754	597	198	3	Tandem duplication
FnpIAA4	maker-chr6-augustus-gene-513.43-mRNA-1	chr6:3016613..3017810+	1197	546	181	2	Proximal duplication
FnpIAA6	maker-chr6-augustus-gene-218.51-mRNA-1	chr6:32589208..32591880-	2672	594	197	3	Dispersed duplication
FnpIAA8	maker-chr5-augustus-gene-62.58-mRNA-1	chr5:30115354..30120545-	5191	1059	352	7	WGD duplication
FnpIAA9	maker-chr1-augustus-gene-130.81-mRNA-1	chr1:13026145..13031745-	5600	1110	369	6	WGD duplication
FnpIAA11	maker-chr2-augustus-gene-149.5-mRNA-1	chr2:23563068..23565935-	2867	909	302	5	Dispersed duplication
FnpIAA12a	maker-chr4-augustus-gene-360.3-mRNA-1	chr4:6038877..6041265-	2388	879	292	5	Proximal duplication
FnpIAA12b	maker-chr4-augustus-gene-360.4-mRNA-1	chr4:6103187..6106379+	3192	1035	344	5	Proximal duplication
FnpIAA14	maker-chr2-augustus-gene-133.105-mRNA-1	chr2:25203757..25205921-	2164	735	244	5	WGD duplication
FnpIAA15a	maker-chr1-augustus-gene-30.142-mRNA-1	chr1:3040117..3041461-	1344	903	300	4	Dispersed duplication
FnpIAA15b	maker-chr6-augustus-gene-218.52-mRNA-1	chr6:32581859..32583147-	1288	594	197	4	Dispersed duplication
FnpIAA16	maker-chr6-augustus-gene-513.35-mRNA-1	chr6:2996666..2999219-	2553	765	254	5	WGD duplication
FnpIAA17	augustus_masked-chr4-processed-gene-391.97-mRNA-1	chr4:2996783..2999088+	2305	717	238	5	Tandem duplication
FnpIAA18	maker-chr6-augustus-gene-199.5-mRNA-1	chr6:34480657..34485286+	4629	1008	335	6	WGD duplication
FnpIAA27a	maker-chr1-augustus-gene-38.125-mRNA-1	chr1:3846622..3850015+	3393	876	291	5	Dispersed duplication
FnpIAA27b	maker-chr6-augustus-gene-205.114-mRNA-1	chr6:33862659..33865284+	2625	933	310	6	Dispersed duplication
FnpIAA27c	maker-chr6-augustus-gene-206.6-mRNA-1	chr6:33727059..33729971+	2912	1014	337	5	Dispersed duplication
FnpIAA28a	maker-chr2-augustus-gene-37.122-mRNA-1	chr2:34819845..34822164-	2319	927	308	5	Proximal duplication
FnpIAA28b	maker-chr2-augustus-gene-37.126-mRNA-1	chr2:34795040..34797336-	2296	927	308	5	WGD duplication
FnpIAA28c	maker-chr2-augustus-gene-39.130-mRNA-1	chr2:34586386..34588672-	2286	927	308	5	WGD duplication
FnpIAA29a	maker-chr1-augustus-gene-21.95-mRNA-1	chr1:2098088..2099343+	1255	645	214	3	WGD duplication
FnpIAA29b	maker-chr2-augustus-gene-78.12-mRNA-1	chr2:30665249..30667094+	1845	708	235	4	WGD duplication
FnpIAA31	maker-chr4-augustus-gene-111.5-mRNA-1	chr4:30947308..30949024-	1716	639	212	4	Dispersed duplication
FnpIAA32	maker-chr4-augustus-gene-74.112-mRNA-1	chr4:34672157..34673303+	1146	633	210	4	Dispersed duplication
FnpIAA33a	maker-chr4-augustus-gene-310.1-mRNA-1	chr4:11026200..11027263-	1063	501	166	2	WGD duplication
FnpIAA33b	maker-chr4-augustus-gene-313.2-mRNA-1	chr4:10766507..10767568+	1061	501	166	2	WGD duplication

## Sheet: Fa
Gene Name	Gene ID	Chromosome location	Sequence length	CDs sequence length	Amino acid sequence length	NO. of exons
FaIAA1	maker-Fvb2-1-augustus-gene-146.44-mRNA-1	Fvb2-1:14654157..14656546+		570	189	2
FaIAA2a	maker-Fvb2-2-augustus-gene-64.55-mRNA-1	Fvb2-2:6428483..6429699-	1217	570	189	2
FaIAA2b	maker-Fvb2-3-augustus-gene-102.74-mRNA-1	Fvb2-3:10221303..10223878-	2576	900	299	3
FaIAA2c	maker-Fvb2-4-augustus-gene-168.53-mRNA-1	Fvb2-4:16831656..16832869-	1214	570	189	2
FaIAA3a	augustus_masked-Fvb4-1-processed-gene-14.15-mRNA-1	Fvb4-1:1486019..1488781-	2763	528	175	2
FaIAA3b	augustus_masked-Fvb4-2-processed-gene-243.6-mRNA-1	Fvb4-2:24357470..24359533+		528	175	2
FaIAA3c	maker-Fvb4-3-augustus-gene-306.43-mRNA-1	Fvb4-3:30673703..30675622-	1920	600	199	3
FaIAA4a	maker-Fvb6-1-augustus-gene-344.46-mRNA-1	Fvb6-1:34415032..34416270-		546	181	2
FaIAA4b	maker-Fvb6-3-augustus-gene-402.90-mRNA-1	Fvb6-3:40276420..40277656-	1237	546	181	2
FaIAA4c	maker-Fvb6-4-augustus-gene-36.48-mRNA-1	Fvb6-4:3590905..3592188+	1284	546	181	2
FaIAA6	maker-Fvb6-4-snap-gene-233.39-mRNA-1	Fvb6-4:23381661..23384203-	2543	591	196	3
FaIAA8a	maker-Fvb5-1-augustus-gene-257.24-mRNA-1	Fvb5-1:25731523..25736406-	4884	783	260	8
FaIAA8b	maker-Fvb5-3-snap-gene-51.20-mRNA-1	Fvb5-3:5139407..5146121+		1137	378	10
FaIAA9a	maker-Fvb1-1-augustus-gene-168.26-mRNA-1	Fvb1-1:16832279..16835235+	2957	1080	359	5
FaIAA9b	augustus_masked-Fvb1-2-processed-gene-123.10-mRNA-1	Fvb1-2:12369781..12372572-	2792	1017	338	6
FaIAA9c	maker-Fvb1-3-augustus-gene-114.40-mRNA-1	Fvb1-3:11390958..11395616-	4659	1110	369	6
FaIAA9d	maker-Fvb1-4-augustus-gene-99.25-mRNA-1	Fvb1-4:9924619..9926648-	2030	1017	338	4
FaIAA11a	maker-Fvb2-1-augustus-gene-113.27-mRNA-1	Fvb2-1:11329087..11332938+		909	302	5
FaIAA11b	maker-Fvb2-1-augustus-gene-134.48-mRNA-1	Fvb2-1:13436557..13440408-		909	302	5
FaIAA11c	maker-Fvb2-2-augustus-gene-75.34-mRNA-1	Fvb2-2:7501856..7505315+	3460	894	297	5
FaIAA12a	augustus_masked-Fvb4-1-processed-gene-32.5-mRNA-1	Fvb4-1:3275261..3277772+	2512	1122	373	5
FaIAA12b	maker-Fvb4-2-snap-gene-221.40-mRNA-1	Fvb4-2:22165477..22168156-		1203	400	7
FaIAA12c	maker-Fvb4-3-augustus-gene-289.41-mRNA-1	Fvb4-3:28969136..28971614+	2479	879	292	5
FaIAA14a	maker-Fvb2-1-snap-gene-146.72-mRNA-1	Fvb2-1:14638219..14640952-		726	241	6
FaIAA14b	maker-Fvb2-2-augustus-gene-64.50-mRNA-1	Fvb2-2:6444798..6446996+	2199	750	249	5
FaIAA14c	maker-Fvb2-3-augustus-gene-102.66-mRNA-1	Fvb2-3:10233999..10236200+	2202	738	245	5
FaIAA14d	maker-Fvb2-4-augustus-gene-168.48-mRNA-1	Fvb2-4:16846580..16848833+	2254	735	244	5
FaIAA15a	maker-Fvb1-1-augustus-gene-255.39-mRNA-1	Fvb1-1:25521678..25522875+	1198	729	242	3
FaIAA15b	maker-Fvb6-1-augustus-gene-147.29-mRNA-1	Fvb6-1:14718596..14723012+		594	197	4
FaIAA15c	maker-Fvb6-2-augustus-gene-49.22-mRNA-1	Fvb6-2:4984161..4985524+	1364	594	197	4
FaIAA15d	maker-Fvb6-3-augustus-gene-141.26-mRNA-1	Fvb6-3:14161878..14163283+	1406	594	197	4
FaIAA15e	maker-Fvb6-4-augustus-gene-233.29-mRNA-1	Fvb6-4:23356510..23358280-	1771	594	197	4
FaIAA16a	maker-Fvb6-1-augustus-gene-344.37-mRNA-1	Fvb6-1:34422730..34425029+		765	254	5
FaIAA16b	maker-Fvb6-2-augustus-gene-258.65-mRNA-1	Fvb6-2:25861227..25863485+	2259	768	255	5
FaIAA16c	maker-Fvb6-4-augustus-gene-35.53-mRNA-1	Fvb6-4:3577342..3579829-	2488	762	253	5
FaIAA17a	maker-Fvb4-1-augustus-gene-15.31-mRNA-1	Fvb4-1:1522737..1525071+	2335	717	238	5
FaIAA17b	maker-Fvb4-2-augustus-gene-242.38-mRNA-1	Fvb4-2:24264224..24266573-		717	238	5
FaIAA17c	maker-Fvb4-3-augustus-gene-305.36-mRNA-1	Fvb4-3:30568810..30571094-	2285	717	238	5
FaIAA18a	maker-Fvb6-1-snap-gene-134.65-mRNA-1	Fvb6-1:13483157..13487276-		1017	338	6
FaIAA18b	maker-Fvb6-2-augustus-gene-39.21-mRNA-1	Fvb6-2:3889896..3894369-	4474	1023	340	5
FaIAA18c	maker-Fvb6-3-augustus-gene-126.52-mRNA-1	Fvb6-3:12672554..12677226-	4673	1005	334	6
FaIAA18d	maker-Fvb6-4-snap-gene-244.35-mRNA-1	Fvb6-4:24428554..24433602+	5049	1005	334	6
FaIAA19a	maker-Fvb6-1-snap-gene-147.37-mRNA-1	Fvb6-1:14699513..14702327+		588	195	3
FaIAA19b	maker-Fvb6-2-augustus-gene-49.21-mRNA-1	Fvb6-2:4959249..4964121+	4873	582	193	3
FaIAA19c	snap_masked-Fvb6-3-processed-gene-141.12-mRNA-1	Fvb6-3:14132868..14135500+	2633	588	195	3
FaIAA27a	maker-Fvb1-1-augustus-gene-250.59-mRNA-1	Fvb1-1:25015589..25021882-	6294	912	303	13
FaIAA27b	maker-Fvb1-2-augustus-gene-17.16-mRNA-1	Fvb1-2:1774740..1778375-	3636	912	303	5
FaIAA27c	maker-Fvb1-3-augustus-gene-26.42-mRNA-1	Fvb1-3:2626755..2630182+	3428	912	303	5
FaIAA27d	maker-Fvb1-4-augustus-gene-2.58-mRNA-1	Fvb1-4:212240..218527-	6288	912	303	13
FaIAA27e	maker-Fvb6-1-snap-gene-139.58-mRNA-1	Fvb6-1:13953656..13956500-		1017	338	5
FaIAA27f	maker-Fvb6-2-augustus-gene-42.44-mRNA-1	Fvb6-2:4284464..4287396-	2933	1017	338	5
FaIAA27g	maker-Fvb6-3-augustus-gene-131.26-mRNA-1	Fvb6-3:13100685..13103716-	3032	1017	338	5
FaIAA27h	maker-Fvb6-4-snap-gene-238.43-mRNA-1	Fvb6-4:23790197..23793229-	3033	1017	338	5
FaIAA28a	maker-Fvb2-1-augustus-gene-230.61-mRNA-1	Fvb2-1:23057118..23059527-		927	308	5
FaIAA28b	maker-Fvb2-3-augustus-gene-54.44-mRNA-1	Fvb2-3:5435607..5438015+	2409	927	308	5
FaIAA28c	maker-Fvb2-4-augustus-gene-238.68-mRNA-1	Fvb2-4:23866338..23868676-	2339	900	299	4
FaIAA29a	maker-Fvb1-1-augustus-gene-262.35-mRNA-1	Fvb1-1:26195494..26196921-	1428	624	207	3
FaIAA29b	maker-Fvb1-2-augustus-gene-41.72-mRNA-1	Fvb1-2:4174461..4175895-	1435	654	217	3
FaIAA29c	maker-Fvb1-3-augustus-gene-14.36-mRNA-1	Fvb1-3:1409007..1410471+	1465	636	211	3
FaIAA29d	maker-Fvb1-4-augustus-gene-16.43-mRNA-1	Fvb1-4:1613383..1614722-	1340	651	216	3
FaIAA29e	snap_masked-Fvb2-1-processed-gene-191.11-mRNA-1	Fvb2-1:19112926..19119517+		780	259	20
FaIAA29f	maker-Fvb2-4-augustus-gene-204.69-mRNA-1	Fvb2-4:20482650..20489239+	6590	708	235	21
FaIAA30	maker-Fvb4-2-augustus-gene-82.38-mRNA-1	Fvb4-2:8240238..8241854		639	212	4
FaIAA31a	maker-Fvb4-3-augustus-gene-114.36-mRNA-1	Fvb4-3:11465697..11467687+	1991	639	212	4
FaIAA31b	maker-Fvb4-4-augustus-gene-83.32-mRNA-1	Fvb4-4:8299674..8301444+	1771	639	212	4
FaIAA32a	maker-Fvb4-2-augustus-gene-50.49-mRNA-1	Fvb4-2:5070964..5072040		660	219	4
FaIAA32b	maker-Fvb4-3-snap-gene-56.60-mRNA-1	Fvb4-3:5630702..5631791-	1090	558	185	4
FaIAA32c	maker-Fvb4-3-snap-gene-84.71-mRNA-1	Fvb4-3:8391416..8392516-	1101	558	185	4
FaIAA33a	maker-Fvb4-1-augustus-gene-61.14-mRNA-1	Fvb4-1:6105087..6106371+	1285	501	166	2
FaIAA33b	maker-Fvb4-2-augustus-gene-178.31-mRNA-1	Fvb4-2:17802251..17803439-		501	166	2
FaIAA33c	maker-Fvb4-3-augustus-gene-257.16-mRNA-1	Fvb4-3:25728751..25730341-	1591	504	167	2
FaIAA33d	maker-Fvb4-4-augustus-gene-215.16-mRNA-1	Fvb4-4:21539238..21540253-	1016	501	166	2
FaIAA34	maker-Fvb2-4-snap-gene-156.52-mRNA-1	Fvb2-4:15611523..15613229+	1707	309	102	5

## Sheet: Sheet2
FxaC_7g22060.t1	FaIAA1a			Fchil_FxaC_7g22060.t1	FcIAA1
FxaC_8g20400.t1	FaIAA1b			Fchil_FxaC_5g13770.t1	FcIAA2a
FxaC_5g13770.t1	FaIAA2a			Fchil_FxaC_6g26880.t1	FcIAA2b
FxaC_6g26880.t1	FaIAA2b			Fchil_FxaC_8g20400.t1	FcIAA2c
FxaC_13g53880.t1	FaIAA3a			Fchil_FxaC_13g53880.t1	FcIAA3a
FxaC_15g39140.t1	FaIAA3b			Fchil_FxaC_15g39140.t1	FcIAA3b
FxaC_16g02020.t1	FaIAA3c			Fchil_FxaC_16g02020.t1	FcIAA3c
FxaC_21g67590.t1	FaIAA4a			Fchil_FxaC_21g67590.t1	FcIAA4a
FxaC_22g66750.t1	FaIAA4b			Fchil_FxaC_22g66750.t1	FcIAA4b
FxaC_23g41201.t1	FaIAA4c			Fchil_FxaC_23g41201.t1	FcIAA4c
FxaC_24g07510.t1	FaIAA4d			Fchil_FxaC_24g07510.t1	FcIAA4d
FxaC_21g30190.t1	FaIAA6a			Fchil_FxaC_21g30190.t1	FcIAA6a
FxaC_22g25990.t1	FaIAA6b			Fchil_FxaC_22g25990.t1	FcIAA6b
FxaC_23g08170.t1	FaIAA6c			Fchil_FxaC_23g08170.t1	FcIAA6c
FxaC_24g39300.t1	FaIAA6d			Fchil_FxaC_24g39300.t1	FcIAA6d
FxaC_17g49120.t2	FaIAA8a			Fchil_FxaC_17g49120.t1	FcIAA8a
FxaC_18g08270.t1	FaIAA8b			Fchil_FxaC_18g08270.t1	FcIAA8b
FxaC_1g21580.t1	FaIAA9a			Fchil_FxaC_1g21580.t1	FcIAA9a
FxaC_2g25640.t1	FaIAA9b			Fchil_FxaC_2g25640.t1	FcIAA9b
FxaC_3g21330.t1	FaIAA9c			Fchil_FxaC_3g21330.t1	FcIAA9c
FxaC_4g19200.t1	FaIAA9d			Fchil_FxaC_4g19200.t1	FcIAA9d
FxaC_5g16040.t1	FaIAA11a			Fchil_FxaC_5g16040.t1	FcIAA11a
FxaC_6g24620.t1	FaIAA11b			Fchil_FxaC_7g16800.t1	FcIAA11b
FxaC_7g16800.t1	FaIAA11c			Fchil_FxaC_13g50980.t2	FcIAA12
FxaC_7g20010.t1	FaIAA11d			Fchil_FxaC_5g13790.t1	FcIAA14a
FxaC_13g50980.t1	FaIAA12a			Fchil_FxaC_6g26910.t1	FcIAA14b
FxaC_15g35770.t1	FaIAA12b			Fchil_FxaC_7g22000.t1	FcIAA14c
FxaC_16g04730.t1	FaIAA12c			Fchil_FxaC_8g20440.t1	FcIAA14d
FxaC_5g13790.t1	FaIAA14a			Fchil_FxaC_1g02270.t1	FcIAA15a
FxaC_6g26910.t1	FaIAA14b			Fchil_FxaC_3g04270.t1	FcIAA15b
FxaC_7g22000.t1	FaIAA14c			Fchil_FxaC_4g35790.t1	FcIAA15c
FxaC_8g20440.t1	FaIAA14d			Fchil_FxaC_21g30210.t1	FcIAA15d
FxaC_1g02270.t1	FaIAA15a			Fchil_FxaC_22g26010.t1	FcIAA15e
FxaC_3g04270.t1	FaIAA15b			Fchil_FxaC_23g08190.t1	FcIAA15f
FxaC_4g35790.t1	FaIAA15c			Fchil_FxaC_24g39290.t1	FcIAA15g
FxaC_21g30210.t1	FaIAA15d			Fchil_FxaC_21g67600.t1	FcIAA16a
FxaC_22g26010.t1	FaIAA15e			Fchil_FxaC_22g66780.t1	FcIAA16b
FxaC_23g08190.t1	FaIAA15f			Fchil_FxaC_23g41220.t1	FcIAA16c
FxaC_24g39290.t1	FaIAA15g			Fchil_FxaC_24g07480.t1	FcIAA16d
FxaC_21g67600.t1	FaIAA16a			Fchil_FxaC_13g53740.t1	FcIAA17a
FxaC_22g66780.t1	FaIAA16b			Fchil_FxaC_15g38980.t1	FcIAA17b
FxaC_23g41220.t1	FaIAA16c			Fchil_FxaC_16g02100.t1	FcIAA17c
FxaC_24g07480.t1	FaIAA16d			Fchil_FxaC_21g28160.t1	FcIAA18a
FxaC_13g53740.t1	FaIAA17a			Fchil_FxaC_22g23910.t1	FcIAA18b
FxaC_15g38980.t1	FaIAA17b			Fchil_FxaC_23g06450.t1	FcIAA18c
FxaC_16g02100.t1	FaIAA17c			Fchil_FxaC_24g41080.t1	FcIAA18d
FxaC_21g28160.t1	FaIAA18a			Fchil_FxaC_15g17110.t1	FcIAA20
FxaC_22g23910.t1	FaIAA18b			Fchil_FxaC_1g00390.t2	FcIAA27a
FxaC_23g06450.t1	FaIAA18c			Fchil_FxaC_2g06130.t2	FcIAA27b
FxaC_24g41080.t1	FaIAA18d			Fchil_FxaC_3g05750.t1	FcIAA27c
FxaC_1g00390.t2	FaIAA27a			Fchil_FxaC_4g34690.t2	FcIAA27d
FxaC_2g03540.t1	FaIAA27b			Fchil_FxaC_21g28940.t1	FcIAA27e
FxaC_2g06130.t2	FaIAA27c			Fchil_FxaC_22g24640.t1	FcIAA27f
FxaC_3g05750.t1	FaIAA27d			Fchil_FxaC_23g07140.t1	FcIAA27g
FxaC_4g34690.t2	FaIAA27e			Fchil_FxaC_24g40130.t2	FcIAA27h
FxaC_21g28940.t1	FaIAA27f			Fchil_FxaC_6g40800.t1	FcIAA28a
FxaC_22g24640.t1	FaIAA27g			Fchil_FxaC_7g37140.t1	FcIAA28b
FxaC_23g07140.t1	FaIAA27h			Fchil_FxaC_8g10870.t1	FcIAA28c
FxaC_24g40130.t1	FaIAA27i			Fchil_FxaC_1g03890.t1	FcIAA29a
FxaC_6g40800.t1	FaIAA28a			Fchil_FxaC_2g09120.t1	FcIAA29b
FxaC_7g37140.t1	FaIAA28b			Fchil_FxaC_3g03010.t1	FcIAA29c
FxaC_8g10870.t1	FaIAA28c			Fchil_FxaC_4g37260.t1	FcIAA29d
FxaC_1g03890.t1	FaIAA29a			Fchil_FxaC_5g06112.t1	FcIAA29e
FxaC_2g09120.t1	FaIAA29b			Fchil_FxaC_6g33780.t1	FcIAA29f
FxaC_3g03010.t1	FaIAA29c			Fchil_FxaC_7g30070.t1	FcIAA29g
FxaC_4g37260.t1	FaIAA29d			Fchil_FxaC_8g15880.t1	FcIAA29h
FxaC_5g06112.t1	FaIAA29e			Fchil_FxaC_13g24080.t1	FcIAA30a
FxaC_6g33780.t1	FaIAA29f			Fchil_FxaC_14g16660.t1	FcIAA30b
FxaC_7g30070.t1	FaIAA29g			Fchil_FxaC_13g12600.t1	FcIAA32a
FxaC_8g15880.t1	FaIAA29h			Fchil_FxaC_16g21001.t1	FcIAA32b
FxaC_14g16660.t1	FaIAA30a			Fchil_FxaC_13g45500.t1	FcIAA33a
FxaC_15g17110.t1	FaIAA30b			Fchil_FxaC_14g33990.t1	FcIAA33b
FxaC_13g24080.t1	FaIAA31			Fchil_FxaC_15g30580.t1	FcIAA33c
FxaC_13g12600.t1	FaIAA32a			Fchil_FxaC_16g08360.t1	FcIAA33d
FxaC_13g18020.t1	FaIAA32b			Fchil_FxaC_15g10940.t1	FcIAA34
FxaC_16g21001.t1	FaIAA32c
FxaC_13g45500.t1	FaIAA33a
FxaC_14g33990.t1	FaIAA33b
FxaC_15g30580.t1	FaIAA33c
FxaC_16g08360.t1	FaIAA33d
FxaC_14g10860.t1	FaIAA34a
FxaC_15g10940.t1	FaIAA34b
maker-chr2-augustus-gene-133.110-mRNA-1	FnpIAA1
maker-chr4-augustus-gene-391.1-mRNA-1	FnpIAA3
maker-chr6-augustus-gene-513.43-mRNA-1	FnpIAA4
maker-chr6-augustus-gene-218.51-mRNA-1	FnpIAA6
maker-chr5-augustus-gene-62.58-mRNA-1	FnpIAA8
maker-chr1-augustus-gene-130.81-mRNA-1	FnpIAA9
maker-chr2-augustus-gene-149.5-mRNA-1	FnpIAA11
maker-chr4-augustus-gene-360.3-mRNA-1	FnpIAA12a
maker-chr4-augustus-gene-360.4-mRNA-1	FnpIAA12b
maker-chr2-augustus-gene-133.105-mRNA-1	FnpIAA14
maker-chr1-augustus-gene-30.142-mRNA-1	FnpIAA15a
maker-chr6-augustus-gene-218.52-mRNA-1	FnpIAA15b
maker-chr6-augustus-gene-513.35-mRNA-1	FnpIAA16
augustus_masked-chr4-processed-gene-391.97-mRNA-1	FnpIAA17
maker-chr6-augustus-gene-199.5-mRNA-1	FnpIAA18
maker-chr1-augustus-gene-38.125-mRNA-1	FnpIAA27a
maker-chr6-augustus-gene-205.114-mRNA-1	FnpIAA27b
maker-chr6-augustus-gene-206.6-mRNA-1	FnpIAA27c
maker-chr2-augustus-gene-37.122-mRNA-1	FnpIAA28a
maker-chr2-augustus-gene-37.126-mRNA-1	FnpIAA28b
maker-chr2-augustus-gene-39.130-mRNA-1	FnpIAA28c
maker-chr1-augustus-gene-21.95-mRNA-1	FnpIAA29a
maker-chr2-augustus-gene-78.12-mRNA-1	FnpIAA29b
maker-chr4-augustus-gene-111.5-mRNA-1	FnpIAA31
maker-chr4-augustus-gene-74.112-mRNA-1	FnpIAA32
maker-chr4-augustus-gene-310.1-mRNA-1	FnpIAA33a
maker-chr4-augustus-gene-313.2-mRNA-1	FnpIAA33b
FvH4_2g22530.t1	FveIAA2
FvH4_4g02260.t1	FveIAA3
FvH4_6g02870.t1	FveIAA4
FvH4_6g30860.t1	FveIAA6
FvH4_5g33790.t7	FveIAA8
FvH4_1g18900.t6	FveIAA9
FvH4_2g20500.t1	FveIAA11
FvH4_4g04700.t4	FveIAA12
FvH4_2g22520.t1	FveIAA14
FvH4_1g04240.t1	FveIAA15a
FvH4_6g30850.t3	FveIAA15b
FvH4_6g02860.t1	FveIAA16
FvH4_4g02280.t1	FveIAA17
FvH4_6g32450.t1	FveIAA18
FvH4_1g05630.t1	FveIAA27a
FvH4_6g31930.t1	FveIAA27b
FvH4_2g35280.t1	FveIAA28
FvH4_1g02700.t1	FveIAA29a
FvH4_2g28970.t1	FveIAA29b
FvH4_4g08200.t1	FveIAA33
FvH4_4g21780.t1	FveIAA31
FvH4_4g26700.t1	FveIAA32
evm.model.scaf_52.170	FiIAA3
evm.model.scaf_30.213	FiIAA4
evm.model.scaf_88.416	FiIAA6
evm.model.scaf_14.1895	FiIAA8
evm.model.scaf_28.113	FiIAA9
evm.model.scaf_4.1886	FiIAA11
evm.model.scaf_94.607	FiIAA12
evm.model.scaf_4.1713	FiIAA14
evm.model.scaf_88.417	FiIAA15
evm.model.scaf_30.212	FiIAA16
evm.model.scaf_52.171	FiIAA17
evm.model.scaf_88.244	FiIAA18
evm.model.scaf_79.479	FiIAA27a
evm.model.scaf_88.306	FiIAA27b
evm.model.scaf_4.580	FiIAA28
evm.model.scaf_79.234	FiIAA29
evm.model.scaf_54.1002	FiIAA30
evm.model.scaf_94.300	FiIAA33
evm.model.CHR2.2696	FviIAA1
evm.model.CHR4.592	FviIAA3
evm.model.CHR6.228	FviIAA4
evm.model.CHR2.1365	FviIAA6
evm.model.CHR5.2895	FviIAA8
evm.model.CHR1.1618	FviIAA9
evm.model.CHR2.2528	FviIAA11
evm.model.CHR4.264	FviIAA12
evm.model.CHR2.2695	FviIAA14
evm.model.CHR6.227	FviIAA16
evm.model.CHR4.590	FviIAA17
evm.model.CHR2.1215	FviIAA18
evm.model.CHR2.3792	FviIAA28
evm.model.CHR4.1902	FviIAA31
evm.model.CHR4.886	FviIAA33
evm.model.CHR1.356	FviIAA15a
evm.model.CHR2.1366	FviIAA15b
evm.model.CHR1.465	FviIAA27a
evm.model.CHR2.1264	FviIAA27b
evm.model.CHR2.3257	FviIAA29a
evm.model.CTG1.1626.1	FviIAA29b
evm.model.chr2.1750	FmIAA2
evm.model.chr4.758	FmIAA3
evm.model.chr6.234	FmIAA4
evm.model.chr6.2790	FmIAA6
evm.model.chr5.2702	FmIAA8
evm.model.chr1.1498.1	FmIAA9
evm.model.chr2.1558	FmIAA11
evm.model.chr4.148	FmIAA12
evm.model.chr2.1749	FmIAA14
evm.model.chr1.515	FmIAA15a
evm.model.chr6.2789.2	FmIAA15b
evm.model.chr6.232	FmIAA16
evm.model.chr4.757	FmIAA17
evm.model.chr6.3021.1	FmIAA18a
evm.model.chr6.3284.1	FmIAA18b
evm.model.chr1.634	FmIAA27a
evm.model.chr6.2879	FmIAA27b
evm.model.chr2.2941	FmIAA28
evm.model.chr1.292	FmIAA29a
evm.model.chr1.392	FmIAA29b
evm.model.chr2.2380.1	FmIAA29c
evm.model.chr4.654	FmIAA33
GWHPABKC005924	FnlIAA1
GWHPABKC012459	FnlIAA3
GWHPABKC020155	FnlIAA4
GWHPABKC022858	FnlIAA6
GWHPABKC019314	FnlIAA8
GWHPABKC003137	FnlIAA9
GWHPABKC005746	FnlIAA11
GWHPABKC012643	FnlIAA12
GWHPABKC005923	FnlIAA14
GWHPABKC001924	FnlIAA15a
GWHPABKC022857	FnlIAA15b
GWHPABKC020154	FnlIAA16
GWHPABKC012460	FnlIAA17
GWHPABKC023046	FnlIAA18
GWHPABKC014420	FnlIAA20
GWHPABKC002059	FnlIAA27a
GWHPABKC022976	FnlIAA27b
GWHPABKC007085	FnlIAA28
GWHPABKC001623	FnlIAA29
GWHPABKC014883	FnlIAA32
