# Supplementary material for: Genome-Wide Identification and Characterization of the Aux/IAA Gene Family in Strawberry Species
Source: Plants (Basel). 2024 Oct 21;13(20):2940. doi: 10.3390/plants13202940 (PMC11511250; doi:10.3390/plants13202940)
Supplement: Supplementary file 1 [file plants-13-02940-s001.zip › TableS2.xlsx]

## Sheet: Sheet1
Table S2. Physical and chemical parameters of Fragaria AuxIAA proteins
Gene Name	Gene ID	Amino acid sequence length	Molecular weight (Da)	Theoretical pI	Instability index	Aliphatic index	Grand average of hydropathicity
Fragaria x ananassa
FaIAA1a	FxaC_7g22060.t1	189	21075.6	5.23	57.23	61.43	-0.726
FaIAA1b	FxaC_8g20400.t1	189	21106.7	5.23	56.68	61.43	-0.737
FaIAA2a	FxaC_5g13770.t1	189	21065.6	5.23	56.21	61.43	-0.722
FaIAA2b	FxaC_6g26880.t1	189	21139.8	5.4	52.34	61.43	-0.701
FaIAA3a	FxaC_13g53880.t1	199	22027.1	6.44	45.53	68.14	-0.65
FaIAA3b	FxaC_15g39140.t1	199	22084	5.65	43.98	68.64	-0.653
FaIAA3c	FxaC_16g02020.t1	199	21984.1	6.44	45.82	69.15	-0.622
FaIAA4a	FxaC_21g67590.t1	181	20487.5	8.24	45.4	61.44	-0.662
FaIAA4b	FxaC_22g66750.t1	181	20454.5	6.63	50.68	60.33	-0.659
FaIAA4c	FxaC_23g41201.t1	181	20370.4	8.25	47.62	60.88	-0.663
FaIAA4d	FxaC_24g07510.t1	181	20370.4	8.25	47.62	60.88	-0.663
FaIAA6a	FxaC_21g30190.t1	195	21543.7	5.99	45.9	73.49	-0.464
FaIAA6b	FxaC_22g25990.t1	195	21617.8	5.64	47.79	73.49	-0.463
FaIAA6c	FxaC_23g08170.t1	193	21393.5	5.99	47.84	70.21	-0.498
FaIAA6d	FxaC_24g39300.t1	196	21664.9	6.62	46.48	73.11	-0.435
FaIAA8a	FxaC_17g49120.t2	179	19916.8	8.93	33.34	71.34	-0.48
FaIAA8b	FxaC_18g08270.t1	356	39070.2	6.14	49.82	75.59	-0.542
FaIAA9a	FxaC_1g21580.t1	370	39811.8	7.54	48.39	65.35	-0.524
FaIAA9b	FxaC_2g25640.t1	370	39933.8	8.09	48.54	61.14	-0.578
FaIAA9c	FxaC_3g21330.t1	369	39832.6	8.09	50.91	61.3	-0.611
FaIAA9d	FxaC_4g19200.t1	370	40012.9	8.39	51.52	62.7	-0.585
FaIAA11a	FxaC_5g16040.t1	297	31675.3	6.92	42.93	69.97	-0.502
FaIAA11b	FxaC_6g24620.t1	102	11755.4	9.25	29.05	62.16	-0.849
FaIAA11c	FxaC_7g16800.t1	302	32222	6.54	43.38	69.17	-0.494
FaIAA11d	FxaC_7g20010.t1	302	32208	6.54	42.74	69.17	-0.494
FaIAA12a	FxaC_13g50980.t1	288	30746.4	7.02	28.45	62.99	-0.53
FaIAA12b	FxaC_15g35770.t1	400	43423.1	8.85	34.68	70.95	-0.335
FaIAA12c	FxaC_16g04730.t1	373	40552.6	8.96	44.14	64.32	-0.459
FaIAA14a	FxaC_5g13790.t1	249	26970.8	7.55	45.02	64.22	-0.551
FaIAA14b	FxaC_6g26910.t1	244	26658.4	6.45	44.27	64.75	-0.564
FaIAA14c	FxaC_7g22000.t1	176	19683.8	9.05	38.44	63.75	-0.57
FaIAA14d	FxaC_8g20440.t1	245	26770.5	6.45	43.58	65.27	-0.564
FaIAA15a	FxaC_1g02270.t1	229	25831.2	5.85	47.08	70.17	-0.618
FaIAA15b	FxaC_3g04270.t1	229	25845.2	5.85	47.08	70.61	-0.617
FaIAA15c	FxaC_4g35790.t1	217	24403.6	4.98	42.63	82.17	-0.413
FaIAA15d	FxaC_21g30210.t1	197	21847	7.56	53.03	70.2	-0.5
FaIAA15e	FxaC_22g26010.t1	197	21887	7.56	53.7	69.24	-0.492
FaIAA15f	FxaC_23g08190.t1	197	21915.1	7.53	53.03	70.2	-0.456
FaIAA15g	FxaC_24g39290.t1	197	21942.2	7.56	51.08	74.67	-0.45
FaIAA16a	FxaC_21g67600.t1	254	27742.3	7.59	38.89	68.31	-0.508
FaIAA16b	FxaC_22g66780.t1	253	27683.3	8.28	38.45	66.28	-0.568
FaIAA16c	FxaC_23g41220.t1	255	27870.5	8.28	38.85	65.37	-0.56
FaIAA16d	FxaC_24g07480.t1	253	27587.1	6.45	33.01	65.14	-0.571
FaIAA17a	FxaC_13g53740.t1	238	26524.7	8.61	42.95	68.82	-0.432
FaIAA17b	FxaC_15g38980.t1	238	26515.7	8.75	42.57	67.18	-0.461
FaIAA17c	FxaC_16g02100.t1	238	26487.6	8.6	42.11	67.18	-0.46
FaIAA18a	FxaC_21g28160.t1	332	36540.9	8.21	49.61	68.7	-0.701
FaIAA18b	FxaC_22g23910.t1	334	37060.8	9.17	49.41	70.33	-0.713
FaIAA18c	FxaC_23g06450.t1	334	36942.6	9.09	49.12	68.89	-0.716
FaIAA18d	FxaC_24g41080.t1	334	36941.6	8.98	51	70.33	-0.714
FaIAA27a	FxaC_1g00390.t2	303	32362.8	8.07	44.05	67.62	-0.403
FaIAA27b	FxaC_2g03540.t1	303	32241.7	6.9	42.09	69.24	-0.353
FaIAA27c	FxaC_2g06130.t2	130	14415.6	6.55	38.27	63.77	-0.371
FaIAA27d	FxaC_3g05750.t1	303	32290.8	7.56	40.61	70.2	-0.379
FaIAA27e	FxaC_4g34690.t2	303	32350.8	6.9	40.63	69.87	-0.35
FaIAA27f	FxaC_21g28940.t1	338	37033.9	8.58	49.2	62.04	-0.648
FaIAA27g	FxaC_22g24640.t1	338	37157.1	8.58	48.75	63.2	-0.62
FaIAA27h	FxaC_23g07140.t1	338	37046.9	8.38	50.4	62.34	-0.653
FaIAA27i	FxaC_24g40130.t1	337	36969.9	8.72	49.09	61.07	-0.639
FaIAA28a	FxaC_6g40800.t1	307	34201.6	8.64	48.27	65.47	-0.769
FaIAA28b	FxaC_7g37140.t1	308	34214.6	8.64	51.94	64.64	-0.766
FaIAA28c	FxaC_8g10870.t1	308	34405.9	8.79	54.1	65.58	-0.779
FaIAA29a	FxaC_1g03890.t1	216	24642.6	6.15	47.24	69.03	-0.783
FaIAA29b	FxaC_2g09120.t1	217	24727.7	5.86	43.99	68.25	-0.777
FaIAA29c	FxaC_3g03010.t1	211	24204.4	6.59	46.34	72.99	-0.66
FaIAA29d	FxaC_4g37260.t1	207	23598.7	8.87	48.29	70.14	-0.749
FaIAA29e	FxaC_5g06112.t1	235	27182.6	6.13	40.33	67.15	-0.764
FaIAA29f	FxaC_6g33780.t1	235	27148.5	6.59	41.84	66.34	-0.845
FaIAA29g	FxaC_7g30070.t1	205	23979.9	5.93	39	65.56	-0.858
FaIAA29h	FxaC_8g15880.t1	235	27234.6	6.13	39.32	68.38	-0.767
FaIAA30a	FxaC_14g16660.t1	212	23434.4	7.83	45.26	83.25	-0.374
FaIAA30b	FxaC_15g17110.t1	212	23577.5	7.21	44.91	83.25	-0.418
FaIAA31	FxaC_13g24080.t1	212	23483.5	8.54	46.83	85.09	-0.416
FaIAA32a	FxaC_13g12600.t1	185	20980.6	5.37	45.83	83.73	-0.405
FaIAA32b	FxaC_13g18020.t1	185	20980.6	5.37	45.83	83.73	-0.405
FaIAA32c	FxaC_16g21001.t1	185	21100.8	5.26	45.94	81.62	-0.422
FaIAA33a	FxaC_13g45500.t1	167	18324.7	8.9	63.88	88.2	-0.385
FaIAA33b	FxaC_14g33990.t1	166	18244.6	9.06	62.04	84.04	-0.446
FaIAA33c	FxaC_15g30580.t1	166	18288.7	9.03	54.99	82.83	-0.443
FaIAA33d	FxaC_16g08360.t1	166	18250.7	9.06	65.36	83.43	-0.393
FaIAA34a	FxaC_14g10860.t1	185	21231.9	5.11	45.74	80.05	-0.445
FaIAA34b	FxaC_15g10940.t1	185	21029.6	5.39	51.07	77.95	-0.472
Fragaria vesca
FveIAA2	FvH4_2g22530.t1	189	21065.6	5.23	56.21	61.43	-0.722
FveIAA3	FvH4_4g02260.t1	199	22013.1	6.44	45.1	67.64	-0.661
FveIAA4	FvH4_6g02870.t1	181	20446.5	7.58	42.4	60.88	-0.656
FveIAA6	FvH4_6g30860.t1	195	21587.8	5.99	46.58	74.46	-0.434
FveIAA8	FvH4_5g33790.t7	356	38974	6.14	49.64	69.8	-0.59
FveIAA9	FvH4_1g18900.t6	370	39839.7	8.09	48.68	64.03	-0.545
FveIAA11	FvH4_2g20500.t1	298	31790.5	6.92	43.57	69.73	-0.505
FveIAA12	FvH4_4g04700.t4	405	43921	9.15	36.83	74.17	-0.306
FveIAA14	FvH4_2g22520.t1	250	27027.8	7.55	45.37	63.96	-0.55
FveIAA15a	FvH4_1g04240.t1	229	25831.2	5.85	47.08	70.17	-0.618
FveIAA15b	FvH4_6g30850.t3	230	25730.7	8.52	45.45	78.78	-0.24
FveIAA16	FvH4_6g02860.t1	254	27742.3	7.59	38.89	68.31	-0.508
FveIAA17	FvH4_4g02280.t1	238	26524.7	8.61	42.95	68.82	-0.432
FveIAA18	FvH4_6g32450.t1	335	36961.5	8.45	50.33	68.09	-0.694
FveIAA27a	FvH4_1g05630.t1	303	32362.8	8.07	44.05	67.62	-0.403
FveIAA27b	FvH4_6g31930.t1	338	37067	8.57	49.5	62.34	-0.632
FveIAA28	FvH4_2g35280.t1	308	34244.7	8.79	49.98	64.32	-0.776
FveIAA29a	FvH4_1g02700.t1	214	24412.4	6.65	47.59	69.67	-0.757
FveIAA29b	FvH4_2g28970.t1	235	27019.4	6.04	39.15	68.81	-0.741
FveIAA31	FvH4_4g21780.t1	212	23533.5	8.44	45.59	83.25	-0.405
FveIAA32	FvH4_4g26700.t1	185	21014.7	5.37	47.6	81.62	-0.41
FveIAA33	FvH4_4g08200.t1	167	18418.9	8.88	63.88	85.87	-0.404
Fragaria chiloensis
FcIAA1	FxaC_7g22060.t1	189	21089.7	5.23	58.03	61.96	-0.729
FcIAA2a	FxaC_5g13770.t1	189	21077.7	5.22	56.85	63.49	-0.698
FcIAA2b	FxaC_6g26880.t1	189	21139.7	5.23	54.38	61.43	-0.699
FcIAA2c	FxaC_8g20400.t1	189	21076.6	5.01	60.46	61.43	-0.724
FcIAA3a	FxaC_13g53880.t1	199	22027.1	6.44	45.53	68.14	-0.65
FcIAA3b	FxaC_15g39140.t1	199	22027	5.46	48.68	68.64	-0.66
FcIAA3c	FxaC_16g02020.t1	199	22026.1	6.43	47.39	69.15	-0.628
FcIAA4a	FxaC_21g67590.t1	181	20487.5	8.24	45.4	61.44	-0.662
FcIAA4b	FxaC_22g66750.t1	181	20396.5	7.59	49.61	60.88	-0.629
FcIAA4c	FxaC_23g41201.t1	181	20370.4	8.25	47.62	60.88	-0.663
FcIAA4d	FxaC_24g07510.t1	181	20339.4	7.56	47.15	63.59	-0.602
FcIAA6a	FxaC_21g30190.t1	195	21559.8	5.99	46.58	73.49	-0.447
FcIAA6b	FxaC_22g25990.t1	186	20684.9	6.9	46.36	79.09	-0.384
FcIAA6c	FxaC_23g08170.t1	193	21376.4	5.27	56.25	70.21	-0.491
FcIAA6d	FxaC_24g39300.t1	195	21607.8	6.62	46.03	73.49	-0.435
FcIAA8a	FxaC_17g49120.t1	179	19981.8	9.1	33.71	71.34	-0.497
FcIAA8b	FxaC_18g08270.t1	356	39084.2	5.8	50.46	75.31	-0.547
FcIAA9a	FxaC_1g21580.t1	358	38572.3	6.85	49.25	63.99	-0.529
FcIAA9b	FxaC_2g25640.t1	370	39885.7	8.09	48.54	62.19	-0.58
FcIAA9c	FxaC_3g21330.t1	369	39864.7	7.54	51.03	61.3	-0.599
FcIAA9d	FxaC_4g19200.t1	370	40015.9	7.54	48.73	62.7	-0.59
FcIAA11a	FxaC_5g16040.t1	297	31751.5	7.69	43.58	69.97	-0.496
FcIAA11b	FxaC_7g16800.t1	302	32207	6.97	42.96	68.84	-0.494
FcIAA12	FxaC_13g50980.t2	292	31208.9	7.72	28.82	62.81	-0.562
FcIAA14a	FxaC_5g13790.t1	249	26956.7	6.44	44.68	64.22	-0.549
FcIAA14b	FxaC_6g26910.t1	244	26644.3	5.78	44.27	64.75	-0.562
FcIAA14c	FxaC_7g22000.t1	176	19683.8	9.05	38.44	63.75	-0.57
FcIAA14d	FxaC_8g20440.t1	248	26914.7	6.45	45.44	64.48	-0.551
FcIAA15a	FxaC_1g02270.t1	229	25831.2	5.85	47.08	70.17	-0.618
FcIAA15b	FxaC_3g04270.t1	229	25842.3	6.77	47.93	70.61	-0.62
FcIAA15c	FxaC_4g35790.t1(蛋白序列有多个星号)	211	22972.7	5.62	38.91	74.41	-0.411
FcIAA15d	FxaC_21g30210.t1	197	21865	7.56	53.89	71.68	-0.473
FcIAA15e	FxaC_22g26010.t1	197	21942.1	7.56	51.9	70.2	-0.493
FcIAA15f	FxaC_23g08190.t1	197	21850.1	6.6	53.84	76.14	-0.379
FcIAA15g	FxaC_24g39290.t1	197	21930.1	7.56	52.13	72.69	-0.477
FcIAA16a	FxaC_21g67600.t1	254	27742.3	7.59	38.89	68.31	-0.508
FcIAA16b	FxaC_22g66780.t1	253	27713.3	8.28	38.45	65.89	-0.578
FcIAA16c	FxaC_23g41220.t1	255	27854.5	8.28	38.85	65.76	-0.55
FcIAA16d	FxaC_24g07480.t1	253	27700.2	7.58	37.16	65.89	-0.578
FcIAA17a	FxaC_13g53740.t1	238	26584.8	8.65	41.22	68.82	-0.448
FcIAA17b	FxaC_15g38980.t1	238	26487.7	8.6	43.13	67.18	-0.457
FcIAA17c	FxaC_16g02100.t1	238	26534.7	8.6	41.84	68.82	-0.445
FcIAA18a	FxaC_21g28160.t1	332	36586	7.63	50.34	68.4	-0.708
FcIAA18b	FxaC_22g23910.t1	335	37032.8	9.07	48.16	70.72	-0.687
FcIAA18c	FxaC_23g06450.t1	334	36962.7	9.25	48.68	68.89	-0.733
FcIAA18d	FxaC_24g41080.t1	334	36960.6	8.86	48.81	68.59	-0.729
FcIAA20	FxaC_15g17110.t1	212	23468.4	8.56	44.41	83.25	-0.431
FcIAA27a	FxaC_1g00390.t2	303	32362.8	8.07	44.05	67.62	-0.403
FcIAA27b	FxaC_2g06130.t2	130	14415.6	6.55	38.27	63.77	-0.371
FcIAA27c	FxaC_3g05750.t1	303	32300.8	7.56	40.55	70.2	-0.382
FcIAA27d	FxaC_4g34690.t2	303	32318.8	6.46	43.54	69.24	-0.367
FcIAA27e	FxaC_21g28940.t1	338	37030.9	8.73	51.34	61.48	-0.674
FcIAA27f	FxaC_22g24640.t1	338	37034.9	8.38	49.35	63.2	-0.636
FcIAA27g	FxaC_23g07140.t1	338	37050.9	8.38	49.82	61.18	-0.658
FcIAA27h	FxaC_24g40130.t2	338	37041	8.84	47.48	61.18	-0.645
FcIAA28a	FxaC_6g40800.t1	308	34315.6	8.45	48.2	64.94	-0.775
FcIAA28b	FxaC_7g37140.t1	308	34215.6	8.64	49.98	64.64	-0.768
FcIAA28c	FxaC_8g10870.t1	308	34377.8	8.79	54.45	65.26	-0.78
FcIAA29a	FxaC_1g03890.t1	214	24408.4	6.65	49.39	71.5	-0.745
FcIAA29b	FxaC_2g09120.t1	213	24211.3	7.01	46.51	68.17	-0.748
FcIAA29c	FxaC_3g03010.t1	214	24515.6	5.86	45.83	73.79	-0.692
FcIAA29d	FxaC_4g37260.t1	206	23501.6	8.87	47.54	70.49	-0.745
FcIAA29e	FxaC_5g06112.t1	235	27163.5	6.08	40.92	67.15	-0.759
FcIAA29f	FxaC_6g33780.t1	235	27135.5	6.34	40.79	65.91	-0.845
FcIAA29g	FxaC_7g30070.t1	205	23967.8	5.93	38.59	63.66	-0.883
FcIAA29h	FxaC_8g15880.t1	235	27264.6	6.13	39.64	66.72	-0.775
FcIAA30a	FxaC_13g24080.t1	212	23454.5	7.89	44.56	85.09	-0.38
FcIAA30b	FxaC_14g16660.t1	212	23593.5	7.21	44.91	83.25	-0.434
FcIAA32a	FxaC_13g12600.t1	185	20980.6	5.37	45.83	83.73	-0.405
FcIAA32b	FxaC_16g21001.t1	185	21051.7	5.55	43.48	83.19	-0.418
FcIAA33a	FxaC_13g45500.t1	167	18342.8	8.9	63.88	85.87	-0.401
FcIAA33b	FxaC_14g33990.t1	166	18230.6	9.06	63.37	83.43	-0.448
FcIAA33c	FxaC_15g30580.t1	166	18262.7	9.03	53.83	83.43	-0.423
FcIAA33d	FxaC_16g08360.t1	166	18277.7	9.06	61.81	83.43	-0.41
FcIAA34	FxaC_15g10940.t1	185	21036.7	5.43	47.17	78.49	-0.461
Fragaria viridis
FviIAA1	evm.model.CHR2.2696	189	21114.7	5.36	55.24	60.9	-0.738
FviIAA3	evm.model.CHR4.592	199	21986.1	6.43	43.65	71.11	-0.595
FviIAA4	evm.model.CHR6.228	178	20115.2	8.76	43.32	59.72	-0.658
FviIAA6	evm.model.CHR2.1365	195	21756.9	5.64	46.67	72.97	-0.515
FviIAA8	evm.model.CHR5.2895	355	38754.8	6.13	50.14	76.08	-0.51
FviIAA9	evm.model.CHR1.1618	369	39814.7	8.39	48.68	62.09	-0.588
FviIAA11	evm.model.CHR2.2528	302	32199	8.35	46.29	67.22	-0.494
FviIAA12	evm.model.CHR4.264	300	32166.1	8.66	31.71	63.73	-0.576
FviIAA14	evm.model.CHR2.2695	247	26873.6	6.45	45.09	64.33	-0.562
FviIAA15a	evm.model.CHR1.356	229	25879.3	6.21	48.91	74.02	-0.58
FviIAA15b	evm.model.CHR2.1366	197	21881	6.61	53.46	69.24	-0.511
FviIAA16	evm.model.CHR6.227	254	27852.4	6.65	38.67	66.42	-0.571
FviIAA17	evm.model.CHR4.590	231	25645.5	8.41	41.68	65.02	-0.483
FviIAA18	evm.model.CHR2.1215	338	37191.8	8.86	52.07	66.63	-0.747
FviIAA27a	evm.model.CHR1.465	303	32239.8	8.07	40.82	70.53	-0.328
FviIAA27b	evm.model.CHR2.1264	337	36922.8	8.58	51.16	61.07	-0.657
FviIAA28	evm.model.CHR2.3792	308	34326.8	8.64	54.02	66.53	-0.753
FviIAA29a	evm.model.CHR2.3257	262	30312.3	6.14	44.81	76.95	-0.622
FviIAA29b	evm.model.CTG1.1626.1	218	24992.2	6.37	47.94	73.35	-0.686
FviIAA31	evm.model.CHR4.1902	212	23575.5	8.65	43.98	83.73	-0.426
FviIAA33	evm.model.CHR4.886	166	18227.6	9.34	62.17	85.24	-0.418
Fragaria iinumae
FiIAA3	evm.model.scaf_52.170	198	21899	8.28	43.3	69.49	-0.62
FiIAA4	evm.model.scaf_30.213	181	20352.5	8.19	50.95	60.88	-0.626
FiIAA6	evm.model.scaf_88.416	195	21553.7	6.19	46.58	72	-0.47
FiIAA8	evm.model.scaf_14.1895	354	38683.7	5.75	47.77	74.63	-0.523
FiIAA9	evm.model.scaf_28.113	370	39915.7	7.54	47.41	61.92	-0.586
FiIAA11	evm.model.scaf_4.1886	302	32053.8	7.71	45.07	69.17	-0.465
FiIAA12	evm.model.scaf_94.607	300	32251.1	8.65	30.73	63.73	-0.562
FiIAA14	evm.model.scaf_4.1713	244	26659.4	5.78	43.38	65.53	-0.541
FiIAA15	evm.model.scaf_88.417	198	22000.2	7.56	53.09	67.88	-0.508
FiIAA16	evm.model.scaf_30.212	200	22050.8	6.64	38.88	67.8	-0.706
FiIAA17	evm.model.scaf_52.171	238	26482.6	8.4	41.08	67.18	-0.454
FiIAA18	evm.model.scaf_88.244	334	37031.8	9.07	48.92	69.73	-0.713
FiIAA27a	evm.model.scaf_79.479	303	32253.7	7.54	43.74	67.95	-0.375
FiIAA27b	evm.model.scaf_88.306	338	37149.1	8.38	50.67	63.2	-0.648
FiIAA28	evm.model.scaf_4.580	308	34300.7	8.45	51.94	65.26	-0.769
FiIAA29	evm.model.scaf_79.234	214	24425.5	7.86	48.21	70.14	-0.721
FiIAA30	evm.model.scaf_54.1002	212	23478.4	7.83	45.26	83.25	-0.387
FiIAA33	evm.model.scaf_94.300	166	18304.7	9.06	60.73	83.43	-0.427
Fragaria mandshurica
FmIAA2	evm.model.chr2.1750	189	21093.7	5.23	56.21	62.43	-0.71
FmIAA3	evm.model.chr4.758	199	21999	6.44	45.53	67.19	-0.662
FmIAA4	evm.model.chr6.234	119	13961.2	8.96	42.23	62.27	-0.6
FmIAA6	evm.model.chr6.2790	195	21533.7	5.99	47.57	71.49	-0.47
FmIAA8	evm.model.chr5.2702	356	38974	6.14	49.64	69.8	-0.59
FmIAA9	evm.model.chr1.1498.1	380	41118.3	6.26	46.43	67.47	-0.412
FmIAA11	evm.model.chr2.1558	297	31703.4	6.92	42.78	69.97	-0.504
FmIAA12	evm.model.chr4.148	215	23691.6	9.54	28.41	62.6	-0.717
FmIAA14	evm.model.chr2.1749	217	23367.4	4.88	44.9	64.24	-0.544
FmIAA15a	evm.model.chr1.515	229	25815.2	5.85	47.78	70.17	-0.6
FmIAA15b	evm.model.chr6.2789.2	230	25730.7	8.52	45.45	78.78	-0.24
FmIAA16	evm.model.chr6.232	254	27742.3	7.59	38.89	68.31	-0.508
FmIAA17	evm.model.chr4.757	235	26228.4	7.54	40.72	73.83	-0.315
FmIAA18a	evm.model.chr6.3021.1	343	37963.8	6.92	52.88	73.32	-0.576
FmIAA18b	evm.model.chr6.3284.1	343	37917.7	6.92	52.32	73.32	-0.585
FmIAA27a	evm.model.chr1.634	304	32477.9	7.54	43.94	67.4	-0.413
FmIAA27b	evm.model.chr6.2879	338	37020.9	8.39	49.8	60.89	-0.647
FmIAA28	evm.model.chr2.2941	308	34244.7	8.79	49.98	64.32	-0.776
FmIAA29a	evm.model.chr1.292	214	24412.4	6.65	47.59	69.67	-0.757
FmIAA29b	evm.model.chr1.392	215	24503.6	7.09	45.53	69.35	-0.743
FmIAA29c	evm.model.chr2.2380.1	232	26993.5	5.89	41.68	72.2	-0.724
FmIAA33	evm.model.chr4.654	167	18368.8	8.9	62.73	88.2	-0.369
Fragaria nilgerrensis
FnIAA1	GWHPABKC005924	189	21075.6	5.23	57.23	61.43	-0.726
FnIAA3	GWHPABKC012459	199	21984.1	6.43	43.89	69.15	-0.622
FnIAA4	GWHPABKC020155	122	13888.1	5.14	33.66	65.49	-0.399
FnIAA6	GWHPABKC022858	195	21668.9	5.74	47.15	74.46	-0.406
FnIAA8	GWHPABKC019314	356	39089.1	5.96	49.29	72.84	-0.543
FnIAA9	GWHPABKC003137	370	39898.8	8.58	48.02	62.19	-0.581
FnIAA11	GWHPABKC005746	302	32124.9	6.97	45.13	68.84	-0.477
FnIAA12	GWHPABKC012643	392	42739.6	9.21	36.53	72.14	-0.314
FnIAA14	GWHPABKC005923	243	26599.4	6.45	42.05	65.8	-0.553
FnIAA15a	GWHPABKC001924	251	28523.5	6.14	47.57	76.49	-0.468
FnIAA15b	GWHPABKC022857	197	21891	7.56	53.03	73.15	-0.472
FnIAA16	GWHPABKC020154	210	23108.3	8.94	40.93	65.05	-0.548
FnIAA17	GWHPABKC012460	216	24006.6	5.58	40.21	69.95	-0.404
FnIAA18	GWHPABKC023046	334	36921.6	8.98	50.8	69.46	-0.715
FnIAA20	GWHPABKC014420	213	23613.6	6.86	46.73	82.86	-0.381
FnIAA27a	GWHPABKC002059	303	32313.8	8.36	41.14	68.58	-0.374
FnIAA27b	GWHPABKC022976	320	35321.2	8.59	49.32	64	-0.637
FnIAA28	GWHPABKC007085	308	34306.7	8.64	52.5	65.26	-0.765
FnIAA29	GWHPABKC001623	215	24576.8	6.37	44.51	76.19	-0.615
FnIAA32	GWHPABKC014883	176	20100.6	5.6	44.24	83.01	-0.459
Fragaria nipponica
FnpIAA1	maker-chr2-augustus-gene-133.110-mRNA-1	189	21075.6	5.23	57.23	61.43	-0.726
FnpIAA3	maker-chr4-augustus-gene-391.1-mRNA-1	198	21954	6.43	42.66	69.95	-0.636
FnpIAA4	maker-chr6-augustus-gene-513.43-mRNA-1	181	20436.5	7.56	47.43	60.88	-0.619
FnpIAA6	maker-chr6-augustus-gene-218.51-mRNA-1	197	21816	6.62	43.55	72.74	-0.48
FnpIAA8	maker-chr5-augustus-gene-62.58-mRNA-1	352	38475.4	5.16	45.6	76.42	-0.449
FnpIAA9	maker-chr1-augustus-gene-130.81-mRNA-1	369	39844.7	8.09	50.1	61.82	-0.594
FnpIAA11	maker-chr2-augustus-gene-149.5-mRNA-1	302	32122.8	8.44	45.89	68.84	-0.49
FnpIAA12a	maker-chr4-augustus-gene-360.3-mRNA-1	292	31793.8	9.49	32.93	64.83	-0.6
FnpIAA12b	maker-chr4-augustus-gene-360.4-mRNA-1	344	36931.2	6.03	28.07	67.5	-0.465
FnpIAA14	maker-chr2-augustus-gene-133.105-mRNA-1	244	26658.4	6.43	42.07	65.53	-0.554
FnpIAA15a	maker-chr1-augustus-gene-30.142-mRNA-1	300	33992.9	8.97	45.4	76.3	-0.476
FnpIAA15b	maker-chr6-augustus-gene-218.52-mRNA-1	197	21923	6.61	53.46	70.71	-0.501
FnpIAA16	maker-chr6-augustus-gene-513.35-mRNA-1	254	27785.3	7.58	39.09	66.42	-0.56
FnpIAA17	augustus_masked-chr4-processed-gene-391.97-mRNA-1	238	26501.7	8.6	42.92	67.18	-0.46
FnpIAA18	maker-chr6-augustus-gene-199.5-mRNA-1	335	36900.5	8.98	48.51	66.93	-0.734
FnpIAA27a	maker-chr1-augustus-gene-38.125-mRNA-1	291	30971.3	8.84	45.61	66.05	-0.415
FnpIAA27b	maker-chr6-augustus-gene-205.114-mRNA-1	310	34199.2	8.9	55.59	68.87	-0.522
FnpIAA27c	maker-chr6-augustus-gene-206.6-mRNA-1	337	36899.8	8.35	54.97	62.23	-0.623
FnpIAA28a	maker-chr2-augustus-gene-37.122-mRNA-1	308	34271.6	8.5	50.25	65.26	-0.77
FnpIAA28b	maker-chr2-augustus-gene-37.126-mRNA-1	308	34271.6	8.5	50.25	65.26	-0.77
FnpIAA28c	maker-chr2-augustus-gene-39.130-mRNA-1	308	34271.6	8.5	50.25	65.26	-0.77
FnpIAA29a	maker-chr1-augustus-gene-21.95-mRNA-1	214	24448.5	6.07	46.58	71.5	-0.73
FnpIAA29b	maker-chr2-augustus-gene-78.12-mRNA-1	235	27133.5	6.09	41.79	71.28	-0.76
FnpIAA31	maker-chr4-augustus-gene-111.5-mRNA-1	212	23589.5	7.89	45.22	83.25	-0.435
FnpIAA32	maker-chr4-augustus-gene-74.112-mRNA-1	210	24094.4	4.81	48.51	84.48	-0.213
FnpIAA33a	maker-chr4-augustus-gene-310.1-mRNA-1	166	18389.8	9.34	63.43	83.43	-0.451
FnpIAA33b	maker-chr4-augustus-gene-313.2-mRNA-1	166	18274.7	9.06	59.85	84.64	-0.41

## Sheet: Fa
Gene Name	Gene ID	Amino acid sequence length	Molecular weight (Da)	Theoretical pI	Instability index	Aliphatic index	Grand average of hydropathicity
FaIAA1	maker-Fvb2-1-augustus-gene-146.44-mRNA-1	189	21075.6	5.23	57.23	61.43	-0.726
FaIAA2a	maker-Fvb2-2-augustus-gene-64.55-mRNA-1	189	21065.6	5.23	56.21	61.43	-0.722
FaIAA2b	maker-Fvb2-3-augustus-gene-102.74-mRNA-1	299	33546.1	8.08	56.62	64.21	-0.547
FaIAA2c	maker-Fvb2-4-augustus-gene-168.53-mRNA-1	189	21139.8	5.4	52.34	61.43	-0.701
FaIAA3a	augustus_masked-Fvb4-1-processed-gene-14.15-mRNA-1	175	19411.9	5.11	44.52	69.71	-0.727
FaIAA3b	augustus_masked-Fvb4-2-processed-gene-243.6-mRNA-1	175	19511.9	4.99	42.42	69.14	-0.762
FaIAA3c	maker-Fvb4-3-augustus-gene-306.43-mRNA-1	199	22027.1	6.44	45.53	68.14	-0.65
FaIAA4a	maker-Fvb6-1-augustus-gene-344.46-mRNA-1	181	20487.5	8.24	45.4	61.44	-0.662
FaIAA4b	maker-Fvb6-3-augustus-gene-402.90-mRNA-1	181	20454.5	6.63	50.68	60.33	-0.659
FaIAA4c	maker-Fvb6-4-augustus-gene-36.48-mRNA-1	181	20370.4	8.25	47.62	60.88	-0.663
FaIAA6	maker-Fvb6-4-snap-gene-233.39-mRNA-1	196	21664.9	6.62	46.48	73.11	-0.435
FaIAA8a	maker-Fvb5-1-augustus-gene-257.24-mRNA-1	260	28968.9	6.72	36.07	71.19	-0.165
FaIAA8b	maker-Fvb5-3-snap-gene-51.20-mRNA-1	378	41337.7	5.44	51.21	78.92	-0.473
FaIAA9a	maker-Fvb1-1-augustus-gene-168.26-mRNA-1	359	38670.4	6.85	50.9	64.35	-0.53
FaIAA9b	augustus_masked-Fvb1-2-processed-gene-123.10-mRNA-1	338	36325.5	5.79	48.43	60.56	-0.573
FaIAA9c	maker-Fvb1-3-augustus-gene-114.40-mRNA-1	369	39832.6	8.09	50.91	61.3	-0.611
FaIAA9d	maker-Fvb1-4-augustus-gene-99.25-mRNA-1	338	36204.4	5.6	48.52	64.02	-0.537
FaIAA11a	maker-Fvb2-1-augustus-gene-113.27-mRNA-1	302	32222	6.54	43.38	69.17	-0.494
FaIAA11b	maker-Fvb2-1-augustus-gene-134.48-mRNA-1	302	32208	6.54	42.74	69.17	-0.494
FaIAA11c	maker-Fvb2-2-augustus-gene-75.34-mRNA-1	297	31675.3	6.92	42.93	69.97	-0.502
FaIAA12a	augustus_masked-Fvb4-1-processed-gene-32.5-mRNA-1	373	40552.6	8.96	44.14	64.32	-0.459
FaIAA12b	maker-Fvb4-2-snap-gene-221.40-mRNA-1	400	43423.1	8.85	34.68/stable	70.95	-0.335
FaIAA12c	maker-Fvb4-3-augustus-gene-289.41-mRNA-1	292	31120.8	8.65	29.45	63.8	-0.555
FaIAA14a	maker-Fvb2-1-snap-gene-146.72-mRNA-1	241	26530.7	9.33	41.32	69.17	-0.476
FaIAA14b	maker-Fvb2-2-augustus-gene-64.50-mRNA-1	249	26970.8	7.55	45.02	64.22	-0.551
FaIAA14c	maker-Fvb2-3-augustus-gene-102.66-mRNA-1	245	26770.5	6.45	43.58	65.27	-0.564
FaIAA14d	maker-Fvb2-4-augustus-gene-168.48-mRNA-1	244	26658.4	6.45	44.27	64.75	-0.564
FaIAA15a	maker-Fvb1-1-augustus-gene-255.39-mRNA-1	242	27443.2	6.84	43.55	82.52	-0.433
FaIAA15b	maker-Fvb6-1-augustus-gene-147.29-mRNA-1	197	21847	7.56	53.03	70.2	-0.5
FaIAA15c	maker-Fvb6-2-augustus-gene-49.22-mRNA-1	197	21915.1	7.53	53.03	70.2	-0.456
FaIAA15d	maker-Fvb6-3-augustus-gene-141.26-mRNA-1	197	21887	7.56	53.7	69.24	-0.492
FaIAA15e	maker-Fvb6-4-augustus-gene-233.29-mRNA-1	197	21942.2	7.56	51.08	74.67	-0.45
FaIAA16a	maker-Fvb6-1-augustus-gene-344.37-mRNA-1	254	27742.3	7.59	38.89	68.31	-0.508
FaIAA16b	maker-Fvb6-2-augustus-gene-258.65-mRNA-1	255	27870.5	8.28	38.85	65.37	-0.56
FaIAA16c	maker-Fvb6-4-augustus-gene-35.53-mRNA-1	253	27587.1	6.45	33.01	65.14	-0.571
FaIAA17a	maker-Fvb4-1-augustus-gene-15.31-mRNA-1	238	26487.6	8.6	42.11	67.18	-0.46
FaIAA17b	maker-Fvb4-2-augustus-gene-242.38-mRNA-1	238	26515.7	8.75	42.57	67.18	-0.461
FaIAA17c	maker-Fvb4-3-augustus-gene-305.36-mRNA-1	238	26524.7	8.61	42.95	68.82	-0.432
FaIAA18a	maker-Fvb6-1-snap-gene-134.65-mRNA-1	338	37130.6	8.2	50.43	68.08	-0.695
FaIAA18b	maker-Fvb6-2-augustus-gene-39.21-mRNA-1	340	37620.5	8.7	50.9	74.26	-0.605
FaIAA18c	maker-Fvb6-3-augustus-gene-126.52-mRNA-1	334	37060.8	9.17	49.41	70.33	-0.713
FaIAA18d	maker-Fvb6-4-snap-gene-244.35-mRNA-1	334	36941.6	8.98	51	70.33	-0.714
FaIAA19a	maker-Fvb6-1-snap-gene-147.37-mRNA-1	195	21543.7	5.99	45.9	73.49	-0.464
FaIAA19b	maker-Fvb6-2-augustus-gene-49.21-mRNA-1	193	21393.5	5.99	47.84	70.21	-0.498
FaIAA19c	snap_masked-Fvb6-3-processed-gene-141.12-mRNA-1	195	21617.8	5.64	47.79	73.49	-0.463
FaIAA27	maker-Fvb1-4-augustus-gene-2.58-mRNA-1	303	32362.8	8.07	44.05	67.62	-0.403
FaIAA27a	maker-Fvb1-1-augustus-gene-250.59-mRNA-1	303	32350.8	6.9	40.63	69.87	-0.35
FaIAA27b	maker-Fvb1-2-augustus-gene-17.16-mRNA-1	303	32241.7	6.9	42.09	69.24	-0.353
FaIAA27c	maker-Fvb1-3-augustus-gene-26.42-mRNA-1	303	32290.8	7.56	40.61	70.2	-0.379
FaIAA27d	maker-Fvb6-1-snap-gene-139.58-mRNA-1	338	37033.9	8.58	49.2	62.04	-0.648
FaIAA27e	maker-Fvb6-2-augustus-gene-42.44-mRNA-1	338	37046.9	8.38	50.4	62.34	-0.653
FaIAA27f	maker-Fvb6-3-augustus-gene-131.26-mRNA-1	338	37157.1	8.58	48.75	63.2	-0.62
FaIAA27g	maker-Fvb6-4-snap-gene-238.43-mRNA-1	338	37041	8.72	48.98	61.18	-0.632
FaIAA28a	maker-Fvb2-1-augustus-gene-230.61-mRNA-1	308	34214.6	8.64	51.94	64.64	-0.766
FaIAA28b	maker-Fvb2-3-augustus-gene-54.44-mRNA-1	308	34405.9	8.79	54.1	65.58	-0.779
FaIAA28c	maker-Fvb2-4-augustus-gene-238.68-mRNA-1	299	33501.7	8.45	49.04	64.28	-0.77
FaIAA29a	maker-Fvb1-1-augustus-gene-262.35-mRNA-1	207	23598.7	8.87	48.29	70.14	-0.749
FaIAA29b	maker-Fvb1-2-augustus-gene-41.72-mRNA-1	217	24727.7	5.86	43.99	68.25	-0.777
FaIAA29c	maker-Fvb1-3-augustus-gene-14.36-mRNA-1	211	24204.4	6.59	46.34	72.99	-0.66
FaIAA29d	maker-Fvb1-4-augustus-gene-16.43-mRNA-1	216	24642.6	6.15	47.24	69.03	-0.783
FaIAA29e	snap_masked-Fvb2-1-processed-gene-191.11-mRNA-1	259	29972.8	6.42	39.97/stable	70.69	-0.7
FaIAA29f	maker-Fvb2-4-augustus-gene-204.69-mRNA-1	235	27148.5	6.59	41.84	66.34	-0.845
FaIAA30	maker-Fvb4-2-augustus-gene-82.38-mRNA-1	212	23577.5	7.21	44.91/unstable	83.25	-0.418
FaIAA31a	maker-Fvb4-3-augustus-gene-114.36-mRNA-1	212	23483.5	8.54	46.83	85.09	-0.416
FaIAA31b	maker-Fvb4-4-augustus-gene-83.32-mRNA-1	212	23434.4	7.83	45.26	83.25	-0.374
FaIAA32a	maker-Fvb4-2-augustus-gene-50.49-mRNA-1	219	25251.8	5.16	51.52/unstable	82.79	-0.259
FaIAA32b	maker-Fvb4-3-snap-gene-56.60-mRNA-1	185	20980.6	5.37	45.83	83.73	-0.405
FaIAA32c	maker-Fvb4-3-snap-gene-84.71-mRNA-1	185	20980.6	5.37	45.83	83.73	-0.405
FaIAA33a	maker-Fvb4-1-augustus-gene-61.14-mRNA-1	166	18250.7	9.06	65.36	83.43	-0.393
FaIAA33b	maker-Fvb4-2-augustus-gene-178.31-mRNA-1	166	18288.7	9.03	54.99	82.83	-0.443
FaIAA33c	maker-Fvb4-3-augustus-gene-257.16-mRNA-1	167	18324.7	8.9	63.88	88.2	-0.385
FaIAA33d	maker-Fvb4-4-augustus-gene-215.16-mRNA-1	166	18244.6	9.06	62.04	84.04	-0.446
FaIAA34	maker-Fvb2-4-snap-gene-156.52-mRNA-1	102	11755.4	9.25	29.05	62.16	-0.849
