# Supplementary material for: Genome-Wide Identification and Characterization of the Aux/IAA Gene Family in Strawberry Species
Source: Plants (Basel). 2024 Oct 21;13(20):2940. doi: 10.3390/plants13202940 (PMC11511250; doi:10.3390/plants13202940)
Supplement: Supplementary file 1 [file plants-13-02940-s001.zip › TableS3.xlsx]

## Sheet: Sheet1
Table S3 Gene pairs exhibited Ka/Ks > 1 in eight strawberry species
Gene Name 1	Gene Name 2	Ka	Ks	Ka/Ks
FaIAA29d	FmIAA29b	0.0233896	0.00748136	3.12638
FaIAA29c	FmIAA29b	0.0352031	0.0145636	2.41721
FaIAA18d	FcIAA18c	0.0170648	0.00868945	1.96386
FaIAA31	FcIAA30a	0.0124098	0.00676442	1.83457
FaIAA34b	FaIAA32a	0.0139539	0.00831033	1.6791
FaIAA14c	FaIAA14d	0.014599	0.00890218	1.63994
FaIAA14d	FcIAA14c	0.014599	0.00890218	1.63994
FaIAA6a	FviIAA6	0.0110418	0.00780241	1.41518
FaIAA32a	FaIAA34a	0.0115832	0.00837997	1.38225
FaIAA18c	FaIAA18d	0.0117829	0.00866436	1.35993
FaIAA15f	FaIAA15e	0.0199938	0.0149818	1.33454
FaIAA11d	FcIAA11b	0.00581821	0.00464758	1.25188
FaIAA15e	FaIAA15g	0.0177457	0.0149818	1.18449
FaIAA8b	FnpIAA8	0.0330626	0.028904	1.14388
FaIAA32a	FnlIAA32	0.00977411	0.00866436	1.12808
FaIAA32b	FnlIAA32	0.00977411	0.00866436	1.12808
FaIAA29c	FcIAA29a	0.0331031	0.0293615	1.12743
FaIAA6c	FcIAA6c	0.00890383	0.00791042	1.12558
FaIAA8b	FmIAA8	0.0233793	0.0209	1.11863
FaIAA34a	FveIAA32	0.00924867	0.0083917	1.10212
FaIAA3a	FcIAA3c	0.0153936	0.0146794	1.04866
FaIAA3b	FcIAA3c	0.0153739	0.0147425	1.04283
FaIAA34a	FnpIAA32	0.0611845	0.0588248	1.04011
FaIAA27g	FmIAA27b	0.0180829	0.0175639	1.02955
FveIAA6	FviIAA6	0.0110357	0.00781766	1.41164
FveIAA3	FcIAA3c	0.0176187	0.0146794	1.20024
FveIAA27b	FmIAA27b	0.00511293	0.00437957	1.16745
FveIAA4	FiIAA4	0.016794	0.0166442	1.009
FcIAA29c	FmIAA29b	0.0367545	0.0144062	2.5513
FcIAA32a	FcIAA34	0.0163177	0.00828738	1.96898
FcIAA6d	FviIAA6	0.0110438	0.00779734	1.41636
FcIAA18c	FcIAA18d	0.0183576	0.0131582	1.39514
FcIAA18a	FcIAA18c	0.0212733	0.0175832	1.20986
FcIAA3c	FnlIAA3	0.00876722	0.00727719	1.20475
FcIAA6a	FviIAA6	0.00881553	0.00781766	1.12764
FcIAA29a	FcIAA29c	0.0327529	0.029183	1.12233
FcIAA11b	FnlIAA11	0.0102142	0.00931689	1.09631
FcIAA18c	FiIAA18	0.0183897	0.0174935	1.05123
FcIAA3a	FcIAA3c	0.0153936	0.0146794	1.04866
FcIAA15b	FnpIAA15a	0.0208709	0.0199237	1.04754
FcIAA8a	FcIAA8b	0.0445124	0.0426858	1.04279
FcIAA27c	FnpIAA27a	0.0210884	0.0202972	1.03898
FiIAA29	FmIAA29b	0.0346883	0.0290242	1.19515
FnpIAA29a	FmIAA29b	0.0243059	0.0143976	1.6882
FviIAA6	FmIAA6	0.0110398	0.00780749	1.414
